# Supplementary material for: The SA-WRKY70-PR-Callose Axis Mediates Plant Defense Against Whitefly Eggs
Source: Int J Mol Sci. 2024 Nov 10;25(22):12076. doi: 10.3390/ijms252212076 (PMC11593482; doi:10.3390/ijms252212076)
Supplement: Supplementary file 1 [file ijms-25-12076-s001.zip]

Archive with 2 entries (2 files):
- Document S1-v2.pdf
- Table S1.xlsx
