# Supplementary material for: The SA-WRKY70-PR-Callose Axis Mediates Plant Defense Against Whitefly Eggs
Source: Int J Mol Sci. 2024 Nov 10;25(22):12076. doi: 10.3390/ijms252212076 (PMC11593482; doi:10.3390/ijms252212076)
Supplement: Supplementary file 1 [file ijms-25-12076-s001.zip › Table S1.xlsx]

## Sheet: Table S1
Table S1 DEGs between eggs + feeding (EF) and feeding (F).
Gene id	Gene symbol	Transcript id	GO	KEGG	Description	FPKM.EF_1	FPKM.EF_2	FPKM.EF_3	FPKM.F_1	FPKM.F_2	FPKM.F_3
107818314	LOC107818314	XM_016644306.1	GO:0005634(nucleus);GO:0005737(cytoplasm);GO:0005773(vacuole);GO:0005774(vacuolar membrane);GO:0005794(Golgi apparatus);GO:0005829(cytosol);GO:0005886(plasma membrane);GO:0009742(brassinosteroid mediated signaling pathway);GO:0019904(protein domain specific binding);GO:0045309(protein phosphorylated amino acid binding)	NA	14-3-3-like protein F [Nicotiana tabacum]	4.53168	7.09658	8.22073	2.54984	2.7435	3.13903
107831277	LOC107831277	XM_016659032.1;XM_016659033.1	GO:0005759(mitochondrial matrix);GO:0006986(response to unfolded protein);GO:0009507(chloroplast);GO:0046872(metal ion binding);GO:0051082(unfolded protein binding);GO:0051085(chaperone cofactor-dependent protein refolding);GO:0051087(chaperone binding);GO:0051087(chaperone binding)	NA	20 kDa chaperonin, chloroplastic-like [Nicotiana tabacum]	41.1955	35.451	41.8254	119.139	79.358	102.272
107770799	LOC107770799	XM_016590135.1	GO:0004420(hydroxymethylglutaryl-CoA reductase (NADPH) activity);GO:0005778(peroxisomal membrane);GO:0005789(endoplasmic reticulum membrane);GO:0008299(isoprenoid biosynthetic process);GO:0016126(sterol biosynthetic process)	00900(Terpenoid backbone biosynthesis);01100(Metabolic pathways);01110(Biosynthesis of secondary metabolites)	3-hydroxy-3-methylglutaryl-coenzyme A reductase [Nicotiana sylvestris]	8.67893	36.5155	26.0698	3.3842	5.05645	4.89884
107777769	LOC107777769	XM_016597898.1	GO:0004420(hydroxymethylglutaryl-CoA reductase (NADPH) activity);GO:0005778(peroxisomal membrane);GO:0005789(endoplasmic reticulum membrane);GO:0008299(isoprenoid biosynthetic process);GO:0016126(sterol biosynthetic process)	00900(Terpenoid backbone biosynthesis);01100(Metabolic pathways);01110(Biosynthesis of secondary metabolites)	3-hydroxy-3-methylglutaryl-coenzyme A reductase-like [Nicotiana tabacum]	2.84989	20.0047	27.738	0.651512	0.70487	1.8454
107802970	LOC107802970	XM_016626557.1	GO:0005634(nucleus);GO:0006633(fatty acid biosynthetic process);GO:0009409(response to cold);GO:0009416(response to light stimulus);GO:0009922(fatty acid elongase activity);GO:0016021(integral component of membrane);GO:0102336(3-oxo-arachidoyl-CoA synthase activity);GO:0102337(3-oxo-cerotoyl-CoA synthase activity);GO:0102338(3-oxo-lignoceronyl-CoA synthase activity);GO:0102756(very-long-chain 3-k…	00062(Fatty acid elongation);01100(Metabolic pathways);01110(Biosynthesis of secondary metabolites);04626(Plant-pathogen interaction)	3-ketoacyl-CoA synthase 20-like [Nicotiana tabacum]	11.1578	4.15735	4.79823	19.1616	7.46019	18.04
107760850	LOC107760850	XM_016578958.1	GO:0000028(ribosomal small subunit assembly);GO:0000462(maturation of SSU-rRNA from tricistronic rRNA transcript (SSU-rRNA, 5.8S rRNA, LSU-rRNA));GO:0003735(structural constituent of ribosome);GO:0006412(translation);GO:0022627(cytosolic small ribosomal subunit);GO:0048027(mRNA 5'-UTR binding);GO:0070181(small ribosomal subunit rRNA binding)	03010(Ribosome)	40S ribosomal protein S14-2 [Solanum lycopersicum]	22.1192	21.6772	26.1481	59.7922	29.1342	52.2078
107763118	LOC107763118	XM_016581556.1	GO:0000027(ribosomal large subunit assembly);GO:0003735(structural constituent of ribosome);GO:0006412(translation);GO:0022625(cytosolic large ribosomal subunit)	03010(Ribosome)	60s ribosomal protein l11-2, partial [Nicotiana attenuata]	3.68187	6.36251	6.36077	15.9792	6.5659	13.8677
107790705	LOC107790705	XM_016612665.1	GO:0003735(structural constituent of ribosome);GO:0005773(vacuole);GO:0005774(vacuolar membrane);GO:0005794(Golgi apparatus);GO:0005829(cytosol);GO:0005840(ribosome);GO:0005886(plasma membrane);GO:0006412(translation);GO:0009506(plasmodesma);GO:0009507(chloroplast);GO:0022625(cytosolic large ribosomal subunit)	03010(Ribosome)	60s ribosomal protein l17-1, partial [Nicotiana attenuata]	8.5561	6.79899	16.0686	36.8487	14.9677	32.114
107779182	LOC107779182	XM_016599550.1;XM_016599549.1	GO:0004616(phosphogluconate dehydrogenase (decarboxylating) activity);GO:0005515(protein binding);GO:0005737(cytoplasm);GO:0005777(peroxisome);GO:0005829(cytosol);GO:0006098(pentose-phosphate shunt);GO:0009570(chloroplast stroma);GO:0009651(response to salt stress);GO:0019521(D-gluconate metabolic process);GO:0019822(P4 peroxisome);GO:0055114(oxidation-reduction process);GO:0080173(male-female ga…	00030(Pentose phosphate pathway);00480(Glutathione metabolism);01100(Metabolic pathways);01110(Biosynthesis of secondary metabolites);01200(Carbon metabolism);01200(Carbon metabolism)	6-phosphogluconate dehydrogenase, decarboxylating 1 [Nicotiana tabacum]	9.48994	14.5058	13.3442	6.3234	5.26854	6.69404
107789802	LOC107789802	XM_016611670.1	GO:0009813(flavonoid biosynthetic process);GO:0043231(intracellular membrane-bounded organelle);GO:0052696(flavonoid glucuronidation);GO:0080043(quercetin 3-O-glucosyltransferase activity);GO:0080044(quercetin 7-O-glucosyltransferase activity)	NA	7-deoxyloganetin glucosyltransferase-like [Nicotiana tabacum]	2.69093	12.3213	18.0575	0.866858	2.6584	1.49895
107809384	LOC107809384	XM_016633995.1	GO:0009813(flavonoid biosynthetic process);GO:0043231(intracellular membrane-bounded organelle);GO:0052696(flavonoid glucuronidation);GO:0080043(quercetin 3-O-glucosyltransferase activity);GO:0080044(quercetin 7-O-glucosyltransferase activity)	NA	7-deoxyloganetin glucosyltransferase-like [Nicotiana tabacum]	5.11496	11.5615	11.3463	5.06211	3.32675	3.59807
107831523	LOC107831523	XM_016659296.1	GO:0005886(plasma membrane);GO:0016021(integral component of membrane);GO:0042626(ATPase activity, coupled to transmembrane movement of substances)	NA	ABC transporter G family member 35-like [Nicotiana tabacum]	1.69341	1.4191	1.34087	0.411773	0.542744	0.380205
107790330	LOC107790330	XM_016612249.1	GO:0004001(adenosine kinase activity);GO:0005507(copper ion binding);GO:0005524(ATP binding);GO:0005634(nucleus);GO:0005737(cytoplasm);GO:0005829(cytosol);GO:0005886(plasma membrane);GO:0006166(purine ribonucleoside salvage);GO:0006169(adenosine salvage);GO:0016032(viral process);GO:0016301(kinase activity);GO:0016310(phosphorylation);GO:0019200(carbohydrate kinase activity);GO:0044209(AMP salvag…	00230(Purine metabolism);01100(Metabolic pathways)	adenosine kinase 2-like [Nicotiana tabacum]	14.1285	11.2515	13.5815	35.0626	14.5775	29.2682
107782063	LOC107782063	XM_016602895.1	GO:0033810(anthocyanin 5-O-glucoside 6'''-O-malonyltransferase activity)	NA	anthocyanin 5-aromatic acyltransferase-like [Nicotiana tabacum]	35.7638	57.7651	44.5794	16.4568	27.504	19.7602
107764286	LOC107764286	XM_016582841.1	GO:0005773(vacuole);GO:0005887(integral component of plasma membrane);GO:0009506(plasmodesma);GO:0009992(cellular water homeostasis);GO:0015250(water channel activity);GO:0015254(glycerol channel activity);GO:0034220(ion transmembrane transport)	NA	aquaporin PIP2-4-like [Nicotiana tabacum]	6.45205	37.3251	39.8723	2.45736	2.64291	3.1336
107764588	LOC107764588	XM_016583183.1	GO:0005773(vacuole);GO:0005887(integral component of plasma membrane);GO:0009506(plasmodesma);GO:0009992(cellular water homeostasis);GO:0015250(water channel activity);GO:0015254(glycerol channel activity);GO:0034220(ion transmembrane transport)	NA	aquaporin PIP2-7-like [Nicotiana tabacum]	60.7027	23.2757	33.0824	121.995	57.7639	104.715
107824457	LOC107824457	XM_016651217.1	GO:0005773(vacuole);GO:0005887(integral component of plasma membrane);GO:0009506(plasmodesma);GO:0009992(cellular water homeostasis);GO:0015250(water channel activity);GO:0015254(glycerol channel activity);GO:0034220(ion transmembrane transport)	NA	aquaporin PIP2-7-like [Nicotiana tabacum]	36.9306	14.1415	17.62	89.7122	39.5137	80.9842
107793043	LOC107793043	XR_001649634.1	GO:0003674(molecular_function);GO:0005886(plasma membrane);GO:0008150(biological_process);GO:0016021(integral component of membrane)	NA	Arabinogalactan peptide 22 [Capsicum annuum]	5.35418	6.26753	9.90123	1.56785	2.64609	1.17851
107825253	LOC107825253	XR_001657016.1	GO:0003674(molecular_function);GO:0005886(plasma membrane);GO:0008150(biological_process);GO:0016021(integral component of membrane)	NA	Arabinogalactan peptide 22 [Capsicum annuum]	0.243674	1.86956	3.07075	0	0	0.13284
107781559	LOC107781559	XM_016602283.1;XM_016602284.1;XM_016602282.1	GO:0000045(autophagosome assembly);GO:0000422(autophagy of mitochondrion);GO:0005829(cytosol);GO:0006497(protein lipidation);GO:0019898(extrinsic component of membrane);GO:0032266(phosphatidylinositol-3-phosphate binding);GO:0034045(phagophore assembly site membrane);GO:0034497(protein localization to phagophore assembly site);GO:0044804(autophagy of nucleus);GO:0080025(phosphatidylinositol-3,5-b…	NA	autophagy-related protein 18a-like [Nicotiana tabacum]	0.909714	2.29777	2.15383	0.297693	0.436911	0.719849
107782293	LOC107782293	XM_016603161.1	GO:0006995(cellular response to nitrogen starvation)	04136(Autophagy - other)	autophagy-related protein 8a [Solanum lycopersicum]	23.3215	42.8891	42.4334	14.1556	16.3177	21.4556
107789548	LOC107789548	XM_016611388.1	GO:0004553(hydrolase activity, hydrolyzing O-glycosyl compounds);GO:0030247(polysaccharide binding);GO:0046658(anchored component of plasma membrane)	NA	beta-1,3-glucanase [Nicotiana tabacum]	0.741116	1.86081	3.49389	0	0	0
107825406	LOC107825406	XM_016652266.1	GO:0004553(hydrolase activity, hydrolyzing O-glycosyl compounds);GO:0030247(polysaccharide binding);GO:0046658(anchored component of plasma membrane)	NA	beta-1,3-glucanase [Nicotiana tabacum]	0.908812	1.75696	2.04412	0.137709	0	0.052341
107793668	LOC107793668	XM_016616063.1	GO:0016787(hydrolase activity)	NA	bifunctional epoxide hydrolase 2-like [Nicotiana tabacum]	3.38981	14.3173	15.9339	0.320097	0.168451	0.470994
107782723	LOC107782723	XR_001647314.1	GO:0005829(cytosol);GO:0008171(O-methyltransferase activity);GO:0008757(S-adenosylmethionine-dependent methyltransferase activity);GO:0019438(aromatic compound biosynthetic process)	NA	caffeic acid 3-o-methyltransferase [Nicotiana attenuata]	7.88216	10.0608	8.15995	3.63417	3.76403	4.90749
107789328	LOC107789328	XM_016611113.1	GO:0005634(nucleus);GO:0005829(cytosol);GO:0008171(O-methyltransferase activity);GO:0009805(coumarin biosynthetic process);GO:0009809(lignin biosynthetic process);GO:0032259(methylation);GO:0042409(caffeoyl-CoA O-methyltransferase activity);GO:0046686(response to cadmium ion);GO:0046872(metal ion binding)	00940(Phenylpropanoid biosynthesis);00941(Flavonoid biosynthesis);00945(Stilbenoid, diarylheptanoid and gingerol biosynthesis);01100(Metabolic pathways);01110(Biosynthesis of secondary metabolites)	caffeoyl-CoA O-methyltransferase 3 [Nicotiana tabacum]	0.255693	1.59567	1.83257	0.130667	0	0.077558
107828961	LOC107828961	XR_001657819.1	GO:0005509(calcium ion binding)	NA	calcium-binding protein pbp1 [Nicotiana attenuata]	0.967788	0.225095	0.704973	2.54744	1.83344	4.35922
107791729	LOC107791729	XR_001649322.1	GO:0005739(mitochondrion);GO:0009507(chloroplast);GO:0009534(chloroplast thylakoid);GO:0009535(chloroplast thylakoid membrane);GO:0009579(thylakoid);GO:0009704(de-etiolation);GO:0016021(integral component of membrane);GO:0071277(cellular response to calcium ion);GO:0090333(regulation of stomatal closure)	NA	calcium-sensing receptor [Nicotiana benthamiana]	1.36866	1.45204	0.718207	0.206398	0.151408	0.110669
107797779	LOC107797779	XM_016620700.1	GO:0000139(Golgi membrane);GO:0000271(polysaccharide biosynthetic process);GO:0000977(RNA polymerase II regulatory region sequence-specific DNA binding);GO:0005794(Golgi apparatus);GO:0005886(plasma membrane);GO:0009833(plant-type primary cell wall biogenesis);GO:0016021(integral component of membrane);GO:0016740(transferase activity);GO:0016757(transferase activity, transferring glycosyl groups)…	NA	cellulose synthase-like protein G3 [Nicotiana tabacum]	24.3293	33.2241	32.8766	12.7878	17.2482	12.9585
107793085	LOC107793085	XM_016615369.1	GO:0004693(cyclin-dependent protein serine/threonine kinase activity);GO:0005515(protein binding);GO:0005634(nucleus);GO:0007049(cell cycle);GO:0010444(guard mother cell differentiation);GO:0042127(regulation of cell proliferation);GO:0048316(seed development);GO:0051301(cell division);GO:0051726(regulation of cell cycle)	04075(Plant hormone signal transduction)	cyclin-D3-1-like [Nicotiana tabacum]	1.52648	1.35973	0.502025	3.46154	1.62811	4.3051
107777210	LOC107777210	XM_016597196.1	GO:0016020(membrane);GO:0016709(oxidoreductase activity, acting on paired donors, with incorporation or reduction of molecular oxygen, NAD(P)H as one donor, and incorporation of one atom of oxygen);GO:0044550(secondary metabolite biosynthetic process)	NA	CYP71D47v1 [Nicotiana tabacum]	2.7939	9.40687	6.70851	2.3425	1.55553	2.16873
107803700	LOC107803700	XM_016627468.1	GO:0016020(membrane);GO:0016709(oxidoreductase activity, acting on paired donors, with incorporation or reduction of molecular oxygen, NAD(P)H as one donor, and incorporation of one atom of oxygen);GO:0044550(secondary metabolite biosynthetic process)	00905(Brassinosteroid biosynthesis);01100(Metabolic pathways);01110(Biosynthesis of secondary metabolites)	cytochrome P450 71A1-like [Nicotiana tabacum]	1.06961	3.8059	4.57612	0.568139	0.442707	0.823122
107800074	LOC107800074	XM_016623217.1	GO:0004497(monooxygenase activity)	NA	cytochrome P450 CYP72A219-like [Nicotiana tabacum]	5.028	8.87153	7.96911	1.8492	2.9097	2.37758
107808027	LOC107808027	XM_016632507.1	NA	NA	dna repair helicase xpb1 [Nicotiana attenuata]	0.861817	2.38561	1.46135	0.429452	0.469088	0.635396
107816645	LOC107816645	XM_016642376.1	GO:0003674(molecular_function);GO:0005576(extracellular region);GO:0006833(water transport)	NA	epidermis-specific secreted glycoprotein EP1-like precursor [Nicotiana tabacum]	14.1466	17.2063	31.0089	11.3987	4.25684	7.19759
107832284	LOC107832284	XM_016660099.1	GO:0003677(DNA binding);GO:0003700(DNA binding transcription factor activity);GO:0005622(intracellular);GO:0005634(nucleus);GO:0006351(transcription, DNA-templated);GO:0006355(regulation of transcription, DNA-templated);GO:0006952(defense response);GO:0009867(jasmonic acid mediated signaling pathway);GO:0009873(ethylene-activated signaling pathway)	04016(MAPK signaling pathway - plant);04075(Plant hormone signal transduction)	ethylene-responsive transcription factor 1B-like [Nicotiana tabacum]	2.69077	4.02679	3.17479	0.4639	1.03411	0.619107
107814796	LOC107814796	XM_016640255.1	GO:0003677(DNA binding);GO:0003700(DNA binding transcription factor activity);GO:0005515(protein binding);GO:0005634(nucleus);GO:0006351(transcription, DNA-templated);GO:0006355(regulation of transcription, DNA-templated);GO:0009723(response to ethylene);GO:0009737(response to abscisic acid);GO:0009864(induced systemic resistance, jasmonic acid mediated signaling pathway);GO:0009873(ethylene-acti…	NA	ethylene-responsive transcription factor 4 [Nicotiana tabacum]	3.6516	9.41724	5.6988	2.46193	1.99262	2.49289
107764995	LOC107764995	XR_001643354.1	NA	NA	Extensin-3 [Capsicum annuum]	36.2646	41.4808	69.4826	7.80591	10.6741	6.5912
107795918	LOC107795918	XM_016618625.1	GO:0000166(nucleotide binding);GO:0005078(MAP-kinase scaffold activity);GO:0005080(protein kinase C binding);GO:0005634(nucleus);GO:0005737(cytoplasm);GO:0005829(cytosol);GO:0006417(regulation of translation);GO:0007165(signal transduction);GO:0009845(seed germination);GO:0009967(positive regulation of signal transduction);GO:0022626(cytosolic ribosome);GO:0042254(ribosome biogenesis);GO:0048364(…	NA	G protein beta-subunit-like protein [Nicotiana plumbaginifolia]	14.8973	20.0841	22.2327	53.5046	20.5899	48.5418
107801151	LOC107801151	XM_016624436.1	GO:0004553(hydrolase activity, hydrolyzing O-glycosyl compounds);GO:0030247(polysaccharide binding);GO:0046658(anchored component of plasma membrane)	NA	glucan-1,3-beta-glucosidase [Nicotiana tabacum]	55.7472	409.047	582.994	22.295	9.76172	25.9447
107769957	LOC107769957	XM_016589217.1	GO:0006779(porphyrin-containing compound biosynthetic process);GO:0009507(chloroplast);GO:0030170(pyridoxal phosphate binding);GO:0042802(identical protein binding)	00860(Porphyrin and chlorophyll metabolism);01100(Metabolic pathways);01110(Biosynthesis of secondary metabolites);01240(Biosynthesis of cofactors)	glutamate-1-semialdehyde 2,1-aminomutase, chloroplastic [Nicotiana tabacum]	54.7051	42.2089	40.9907	127.436	69.3412	114.07
107818351	LOC107818351	XM_016644355.1	GO:0005515(protein binding);GO:0006783(heme biosynthetic process);GO:0009507(chloroplast);GO:0009534(chloroplast thylakoid);GO:0009570(chloroplast stroma);GO:0009767(photosynthetic electron transport chain);GO:0009791(post-embryonic development);GO:0015995(chlorophyll biosynthetic process);GO:0033014(tetrapyrrole biosynthetic process);GO:0043495(protein membrane anchor);GO:0048037(cofactor bindin…	NA	glutamyl-tRNA reductase-binding protein, chloroplastic-like [Nicotiana tabacum]	7.3183	6.35341	7.09537	17.4825	9.97407	15.1178
107791294	LOC107791294	XM_016613332.1	NA	NA	glycine-rich protein precursor [Nicotiana tabacum]	736.264	1866.56	1766.14	607.525	641.905	675.437
107810082	LOC107810082	XM_016634811.1	GO:0001678(cellular glucose homeostasis);GO:0004340(glucokinase activity);GO:0005829(cytosol);GO:0006096(glycolytic process);GO:0008865(fructokinase activity);GO:0019158(mannokinase activity)	00010(Glycolysis / Gluconeogenesis);00051(Fructose and mannose metabolism);00052(Galactose metabolism);00500(Starch and sucrose metabolism);00520(Amino sugar and nucleotide sugar metabolism);01100(Metabolic pathways);01110(Biosynthesis of secondary metabolites);01200(Carbon metabolism)	hexokinase-2-like [Nicotiana tabacum]	4.63268	8.56897	9.99468	2.64742	4.08937	3.49362
107816836	LOC107816836	XM_016642582.1	GO:0000786(nucleosome);GO:0003677(DNA binding);GO:0005634(nucleus);GO:0006334(nucleosome assembly);GO:0031492(nucleosomal DNA binding)	NA	histone H3.2 [Zea mays]	1.95671	0.24689	0.71135	5.81266	1.54397	4.80767
107817658	LOC107817658	XM_016643553.1	GO:0001558(regulation of cell growth);GO:0003677(DNA binding);GO:0003700(DNA binding transcription factor activity);GO:0005515(protein binding);GO:0005634(nucleus);GO:0005739(mitochondrion);GO:0006351(transcription, DNA-templated);GO:0006355(regulation of transcription, DNA-templated);GO:0009637(response to blue light);GO:0009651(response to salt stress);GO:0009965(leaf morphogenesis);GO:0017148(…	NA	homeobox-leucine zipper protein HAT5-like [Nicotiana tabacum]	21.8206	46.7603	42.9378	9.96074	16.5207	14.5667
107814928	LOC107814928	XM_016640432.1	GO:0005737(cytoplasm);GO:0016747(transferase activity, transferring acyl groups other than amino-acyl groups)	NA	hsr201 [Nicotiana tabacum]	1.37282	2.89169	4.24308	0.451044	0.29363	0.50485
107784148	LOC107784148	XM_016605221.1;XM_016605220.1;XM_016605219.1;XM_016605223.1;XM_016605222.1	GO:0003674(molecular_function);GO:0005634(nucleus);GO:0008150(biological_process);GO:0016021(integral component of membrane);GO:0016021(integral component of membrane)	NA	hypothetical protein A4A49_02372, partial [Nicotiana attenuata];PREDICTED: uncharacterized protein LOC107784148 isoform X2 [Nicotiana tabacum];PREDICTED: uncharacterized protein LOC107784148 isoform X1 [Nicotiana tabacum];PREDICTED: uncharacterized protein LOC104119881 isoform X1 [Nicotiana tomentosiformis];PREDICTED: uncharacterized protein LOC104119881 isoform X4 [Nicotiana tomentosiformis]	1.91914	1.33591	1.19016	3.90595	2.05612	3.31826
107828939	LOC107828939	XM_016656332.1;XM_016656333.1	NA	NA	hypothetical protein A4A49_06472 [Nicotiana attenuata];PREDICTED: uncharacterized protein LOC107814704 [Nicotiana tabacum]	0.154984	2.72644	2.52282	0.030034	0.058107	0.167561
107789731	LOC107789731	XR_001648899.1;XR_001648900.1	NA	NA	hypothetical protein A4A49_09021 [Nicotiana attenuata]	2.66579	5.1171	3.30503	0.709482	1.51672	1.4768
107789891	LOC107789891	XR_001648929.1;XR_001648928.1	NA	NA	hypothetical protein A4A49_13874 [Nicotiana attenuata]	0.320793	2.20932	1.57148	0.0527593	0.283682	0.142608
107829250	LOC107829250	XR_001657877.1;XR_001657879.1;XR_001657878.1	NA	NA	hypothetical protein A4A49_16216 [Nicotiana attenuata]	8.05689	8.16073	8.2844	3.80011	4.45767	2.67173
107809972	LOC107809972	XR_001653531.1	GO:0005737(cytoplasm);GO:0006607(NLS-bearing protein import into nucleus);GO:0006610(ribosomal protein import into nucleus);GO:0008139(nuclear localization sequence binding);GO:0031965(nuclear membrane);GO:0034399(nuclear periphery)	NA	hypothetical protein A4A49_20446 [Nicotiana attenuata]	0.469069	4.2839	2.06824	0.340934	0.435977	0.07144
107768368	LOC107768368	XR_001644129.1;XM_016587487.1;XM_016587488.1;XM_016587490.1;XM_016587489.1	GO:0005737(cytoplasm);GO:0006607(NLS-bearing protein import into nucleus);GO:0006610(ribosomal protein import into nucleus);GO:0008139(nuclear localization sequence binding);GO:0031965(nuclear membrane);GO:0034399(nuclear periphery);GO:0034399(nuclear periphery)	NA	hypothetical protein A4A49_20446 [Nicotiana attenuata];PREDICTED: importin-5-like isoform X1 [Nicotiana attenuata]	11.3174	22.1257	21.7215	5.57257	7.93456	7.10998
107772613	LOC107772613	XR_001645115.1	NA	NA	hypothetical protein A4A49_21024 [Nicotiana attenuata]	3.33759	5.83648	14.1264	0	0	0.269501
107773359	LOC107773359	XR_001645281.1	NA	NA	hypothetical protein A4A49_21024 [Nicotiana attenuata]	0.62136	2.96813	5.84583	0.045177	0.213868	0.296022
107760170	LOC107760170	XR_001642349.1	NA	NA	hypothetical protein A4A49_21077 [Nicotiana attenuata]	1.28143	3.73563	4.39321	0.075445	0.376847	0.44593
107769378	LOC107769378	XR_001644380.1	NA	NA	hypothetical protein A4A49_21570 [Nicotiana attenuata]	5.85736	12.1217	9.88968	1.5921	3.60162	3.71942
107783946	LOC107783946	XR_001647578.1	NA	NA	hypothetical protein A4A49_21570 [Nicotiana attenuata]	5.17141	11.0287	10.4844	1.33632	3.00545	2.66871
107793117	LOC107793117	XM_016615402.1	NA	NA	hypothetical protein A4A49_25909, partial [Nicotiana attenuata]	1.62119	3.74168	2.80561	0.112311	0.367854	0.440467
107807672	LOC107807672	XM_016632099.1	NA	NA	hypothetical protein A4A49_25909, partial [Nicotiana attenuata]	3.02077	5.31064	9.88718	0.326412	1.65237	0.545076
107815279	LOC107815279	XR_001654718.1	NA	NA	hypothetical protein A4A49_28138 [Nicotiana attenuata]	0.819726	0.703727	2.94844	0.206266	0.077351	0
107832484	LOC107832484	XR_001658586.1;XM_016660336.1;XR_001658584.1;XR_001658585.1;XR_001658587.1	NA	NA	hypothetical protein A4A49_35446 [Nicotiana attenuata];PREDICTED: uncharacterized protein LOC104223891 [Nicotiana sylvestris]	0.55481	1.60814	1.85421	0.145404	0.103807	0.432557
107787494	LOC107787494	XR_001648406.1;XR_001648405.1	NA	NA	hypothetical protein A4A49_37814 [Nicotiana attenuata]	3.76755	4.83408	8.46966	2.34519	2.25408	2.51001
107800086	LOC107800086	XR_001651281.1;XR_001651280.1	NA	NA	hypothetical protein A4A49_40875 [Nicotiana attenuata]	4.42074	0.667894	2.76849	0.164272	0	0.499685
107776605	LOC107776605	XR_001646009.1	NA	NA	hypothetical protein A4A49_41077 [Nicotiana attenuata]	1.98393	9.12013	12.8799	0.308745	0.2031	0.304566
107763570	LOC107763570	XR_001643066.1	NA	NA	hypothetical protein A4A49_41078 [Nicotiana attenuata]	31.1315	63.0088	62.7095	7.4357	4.26646	5.42708
107776601	LOC107776601	XR_001646007.1	NA	NA	hypothetical protein A4A49_41078 [Nicotiana attenuata]	14.19	32.5053	23.9717	3.96403	0.738552	1.19983
107776602	LOC107776602	XR_001646008.1	NA	NA	hypothetical protein A4A49_41078 [Nicotiana attenuata]	40.363	108.719	140.846	15.7922	10.3356	11.356
107779218	LOC107779218	XR_001646569.1	NA	NA	hypothetical protein A4A49_41426 [Nicotiana attenuata]	2.31455	1.67161	1.93636	5.64108	2.12336	4.37018
107771635	LOC107771635	XR_001644855.1	NA	NA	hypothetical protein A4A49_41818 [Nicotiana attenuata]	4.51347	4.55691	4.53781	1.58438	1.91319	2.45731
107761811	LOC107761811	XR_001642646.1;XR_001642645.1	NA	NA	hypothetical protein A4A49_53102 [Nicotiana attenuata]	7.2443	13.1772	14.1706	1.28097	3.16694	2.41914
107776409	LOC107776409	XR_001645956.1;XR_001645936.1;XR_001645973.1;XR_001645966.1;XR_001645944.1;XR_001645951.1;XR_001645958.1;XR_001645971.1;XR_001645957.1;XR_001645938.1;XR_001645968.1;XR_001645967.1;XR_001645947.1;XR_001645941.1;XR_001645943.1;XR_001645952.1;XR_001645935.1;XR_001645960.1;XR_001645972.1;XR_001645963.1;XR_001645962.1;XR_001645974.1;XR_001645937.1;XR_001645945.1;XR_001645961.1;XR_001645950.1;XR_001645…	NA	NA	hypothetical protein A4A49_59920 [Nicotiana attenuata]	5.20116	8.63959	6.74973	2.47506	3.82414	2.27299
107767547	LOC107767547	XR_001643934.1	NA	NA	hypothetical protein A4A49_62228, partial [Nicotiana attenuata]	3.07656	3.21352	4.20178	1.34641	1.05821	1.31327
107822246	LOC107822246	XR_001656320.1	NA	NA	hypothetical protein A4A49_65237, partial [Nicotiana attenuata]	9.96555	16.4102	20.919	2.57223	3.29233	2.67165
107827444	LOC107827444	XM_016654587.1	GO:0000398(mRNA splicing, via spliceosome);GO:0005634(nucleus);GO:0005737(cytoplasm);GO:0006464(cellular protein modification process);GO:0031386(protein tag)	NA	hypothetical protein BHE74_00050784 [Ensete ventricosum]	78.5605	137.868	172.464	48.5133	69.3836	62.1154
gene-LOC107783355	LOC107783355	gene-LOC107783355	GO:0000719(photoreactive repair);GO:0003904(deoxyribodipyrimidine photo-lyase activity)	NA	hypothetical protein CDL15_Pgr005248 [Punica granatum]	1.26041	1.2858	1.11086	0.570468	0.489936	0.52831
107769564	LOC107769564	XM_016588791.1	GO:0000786(nucleosome);GO:0003677(DNA binding);GO:0005634(nucleus);GO:0006334(nucleosome assembly);GO:0031492(nucleosomal DNA binding)	NA	hypothetical protein Csa_1G612925 [Cucumis sativus]	27.6956	12.5293	23.8941	64.5263	32.245	58.1745
107797021	LOC107797021	XM_016619854.1	GO:0000786(nucleosome);GO:0003677(DNA binding);GO:0005634(nucleus);GO:0005794(Golgi apparatus);GO:0005829(cytosol);GO:0006334(nucleosome assembly);GO:0051276(chromosome organization)	NA	hypothetical protein PHAVU_011G069500g, partial [Phaseolus vulgaris]	6.57044	1.12062	1.9219	23.1958	7.43548	16.1414
107818857	LOC107818857	XM_016644908.1	GO:0000786(nucleosome);GO:0003677(DNA binding);GO:0005634(nucleus);GO:0005794(Golgi apparatus);GO:0005829(cytosol);GO:0006334(nucleosome assembly);GO:0051276(chromosome organization)	NA	hypothetical protein PHAVU_011G069500g, partial [Phaseolus vulgaris]	2.85083	0.920747	1.29826	19.7265	3.85805	14.097
107816201	LOC107816201	XM_016641892.1	GO:0000786(nucleosome);GO:0003677(DNA binding);GO:0005634(nucleus);GO:0006334(nucleosome assembly);GO:0031492(nucleosomal DNA binding)	NA	hypothetical protein POPTR_001G016700 [Populus trichocarpa]	5.97103	0.539626	1.56599	22.1436	6.93842	26.2395
107809942	LOC107809942	XM_016634650.1	GO:0005887(integral component of plasma membrane)	NA	inorganic phosphate transporter [Nicotiana tabacum]	0.269065	1.4358	1.45059	0.107315	0.10762	0.315676
107828779	LOC107828779	XM_016656148.1	GO:0005887(integral component of plasma membrane)	NA	inorganic phosphate transporter 1-4-like [Nicotiana tabacum]	1.57252	10.7942	11.6498	0.033647	0.199435	0.214813
107802342	LOC107802342	XM_016625815.1	GO:0005507(copper ion binding);GO:0009505(plant-type cell wall);GO:0009506(plasmodesma);GO:0016722(oxidoreductase activity, oxidizing metal ions)	NA	l-ascorbate oxidase-like protein [Nicotiana attenuata]	3.98317	1.64358	2.6638	11.8897	3.08009	9.68646
gene-LOC107767777	LOC107767777	gene-LOC107767777	GO:0004672(protein kinase activity);GO:0004674(protein serine/threonine kinase activity);GO:0005524(ATP binding);GO:0005886(plasma membrane);GO:0006468(protein phosphorylation);GO:0016021(integral component of membrane);GO:0016301(kinase activity);GO:0030246(carbohydrate binding)	NA	lectin-receptor like protein kinase 1 [Nicotiana tabacum]	2.97297	4.73975	6.26927	1.52156	1.89168	1.85438
107785550	LOC107785550	XM_016606877.1	GO:0004674(protein serine/threonine kinase activity);GO:0004713(protein tyrosine kinase activity);GO:0004714(transmembrane receptor protein tyrosine kinase activity);GO:0005515(protein binding);GO:0005524(ATP binding);GO:0005886(plasma membrane);GO:0006468(protein phosphorylation);GO:0006952(defense response);GO:0007169(transmembrane receptor protein tyrosine kinase signaling pathway);GO:0010942(…	NA	leucine-rich repeat receptor-like serine/threonine/tyrosine-protein kinase SOBIR1 precursor [Nicotiana tabacum]	13.4769	17.7368	28.2731	6.88433	8.8819	8.09553
gene-LOC107770707	LOC107770707	gene-LOC107770707	GO:0004674(protein serine/threonine kinase activity);GO:0004713(protein tyrosine kinase activity);GO:0004714(transmembrane receptor protein tyrosine kinase activity);GO:0005515(protein binding);GO:0005524(ATP binding);GO:0005886(plasma membrane);GO:0006468(protein phosphorylation);GO:0006952(defense response);GO:0007169(transmembrane receptor protein tyrosine kinase signaling pathway);GO:0010942(…	NA	leucine-rich repeat receptor-like serinethreonine/tyrosine-protein kinase sobir1 [Nicotiana attenuata]	1.40922	1.5302	1.23996	0.310135	0.127769	0.267896
107818216	LOC107818216	XM_016644169.1	GO:0001228(transcriptional activator activity, RNA polymerase II transcription regulatory region sequence-specific DNA binding);GO:0003677(DNA binding);GO:0003700(DNA binding transcription factor activity);GO:0005515(protein binding);GO:0005634(nucleus);GO:0006351(transcription, DNA-templated);GO:0006355(regulation of transcription, DNA-templated);GO:0042802(identical protein binding);GO:0046982(…	NA	light-inducible protein CPRF2-like [Nicotiana tabacum]	11.0016	13.8376	16.4344	5.45705	5.60251	5.02695
107779117	LOC107779117	XM_016599458.1	GO:0005215(transporter activity);GO:0005575(cellular_component);GO:0006869(lipid transport);GO:0008289(lipid binding);GO:0050830(defense response to Gram-positive bacterium);GO:0050832(defense response to fungus)	NA	lipid transfer protein 1 precursor, partial [Nicotiana tabacum]	0.27994	0.639356	1.22156	11.1468	1.23891	28.5741
107770644	LOC107770644	XR_001644660.1	GO:0003824(catalytic activity);GO:0004467(long-chain fatty acid-CoA ligase activity);GO:0005524(ATP binding);GO:0005634(nucleus);GO:0005783(endoplasmic reticulum);GO:0006631(fatty acid metabolic process);GO:0006633(fatty acid biosynthetic process);GO:0008152(metabolic process);GO:0009506(plasmodesma);GO:0010025(wax biosynthetic process);GO:0010143(cutin biosynthetic process);GO:0010311(lateral ro…	NA	long chain acyl-CoA synthetase 2 isoform X1 [Solanum pennellii]	1.28047	2.52129	1.15642	0.321452	0.63702	0.518215
107815488	LOC107815488	XM_016641073.1	GO:0004197(cysteine-type endopeptidase activity);GO:0005615(extracellular space);GO:0005764(lysosome);GO:0051603(proteolysis involved in cellular protein catabolic process)	NA	low-temperature-induced cysteine proteinase-like precursor [Nicotiana tabacum]	1.06664	1.19197	0.998034	4.32697	1.69075	4.52068
107777428	LOC107777428	XM_016597438.1	GO:0005737(cytoplasm)	NA	mitogen-activated protein kinase kinase kinase NPK1-like [Nicotiana tabacum]	0.815566	2.52522	3.00024	0.380042	0.636626	0.732428
107819642	LOC107819642	XR_001655759.1	NA	NA	mRNA inducible by salicylic acid or by TMVduring Systemic Acquired Resistance response.' [Nicotiana tabacum]	43.9206	154.391	311.233	0.286669	0.66774	0.43162
107778847	LOC107778847	XM_016599170.1	GO:0004470(malic enzyme activity);GO:0004471(malate dehydrogenase (decarboxylating) (NAD+) activity);GO:0004473(malate dehydrogenase (decarboxylating) (NADP+) activity);GO:0006090(pyruvate metabolic process);GO:0006108(malate metabolic process);GO:0006633(fatty acid biosynthetic process);GO:0008270(zinc ion binding);GO:0008948(oxaloacetate decarboxylase activity);GO:0009507(chloroplast);GO:001665…	00620(Pyruvate metabolism);00710(Carbon fixation in photosynthetic organisms);01100(Metabolic pathways);01200(Carbon metabolism)	NADP-dependent malic enzyme-like [Nicotiana tabacum]	100.215	164.165	163.996	63.938	70.8428	78.477
107785348	LOC107785348	XM_016606633.1	GO:0004587(ornithine-oxo-acid transaminase activity);GO:0005737(cytoplasm);GO:0010121(arginine catabolic process to proline via ornithine);GO:0019544(arginine catabolic process to glutamate);GO:0030170(pyridoxal phosphate binding);GO:0042802(identical protein binding)	00330(Arginine and proline metabolism);01100(Metabolic pathways);01110(Biosynthesis of secondary metabolites)	ornithine aminotransferase, mitochondrial-like [Nicotiana tabacum]	4.50016	7.10481	6.91948	1.66273	2.15045	2.73585
107776518	LOC107776518	XM_016596433.1	GO:0005576(extracellular region);GO:0009651(response to salt stress);GO:0009816(defense response to bacterium, incompatible interaction);GO:0009817(defense response to fungus, incompatible interaction);GO:0051707(response to other organism)	NA	pathogenesis-related protein R major form precursor [Nicotiana tabacum]	1.55321	45.804	34.3831	0.161956	0.240893	0.041983
107772875	LOC107772875	XM_016592336.1	GO:0003674(molecular_function);GO:0005737(cytoplasm);GO:0008150(biological_process)	NA	pathogen-related protein-like [Nicotiana tabacum]	5.7664	12.2254	15.235	2.8074	3.10522	3.13775
107791187	LOC107791187	XM_016613202.1	GO:0030599(pectinesterase activity);GO:0046910(pectinesterase inhibitor activity);GO:0071944(cell periphery)	00040(Pentose and glucuronate interconversions);01100(Metabolic pathways)	pectinesterase 2.1-like [Nicotiana tabacum]	4.58558	2.38192	3.22822	8.46295	5.23906	7.04302
107808759	LOC107808759	XM_016633327.1	GO:0004601(peroxidase activity);GO:0009505(plant-type cell wall);GO:0009664(plant-type cell wall organization)	00940(Phenylpropanoid biosynthesis);01100(Metabolic pathways);01110(Biosynthesis of secondary metabolites)	peroxidase 12-like precursor [Nicotiana tabacum]	0.893358	0.15988	0.66905	8.84749	1.52218	9.84592
107803841	LOC107803841	XM_016627632.1	GO:0004601(peroxidase activity);GO:0009505(plant-type cell wall);GO:0009664(plant-type cell wall organization)	00940(Phenylpropanoid biosynthesis);01100(Metabolic pathways);01110(Biosynthesis of secondary metabolites)	peroxidase N1-like precursor [Nicotiana tabacum]	19.8894	23.8687	48.0262	7.04562	2.65099	3.72666
107828149	LOC107828149	XR_001657683.1;XM_016655409.1;XM_016655410.1	GO:0003857(3-hydroxyacyl-CoA dehydrogenase activity);GO:0004165(dodecenoyl-CoA delta-isomerase activity);GO:0004300(enoyl-CoA hydratase activity);GO:0005618(cell wall);GO:0005737(cytoplasm);GO:0005777(peroxisome);GO:0006635(fatty acid beta-oxidation);GO:0007275(multicellular organism development);GO:0008692(3-hydroxybutyryl-CoA epimerase activity);GO:0009506(plasmodesma);GO:0009507(chloroplast);G…	00071(Fatty acid degradation);00592(alpha-Linolenic acid metabolism);01100(Metabolic pathways);01110(Biosynthesis of secondary metabolites);01212(Fatty acid metabolism);01212(Fatty acid metabolism)	peroxisomal fatty acid beta-oxidation multifunctional protein AIM1-like [Nicotiana tabacum];PREDICTED: peroxisomal fatty acid beta-oxidation multifunctional protein AIM1-like [Nicotiana tabacum]	4.61624	14.0955	11.0543	2.97232	3.52932	3.90994
107775732	LOC107775732	XM_016595490.1	GO:0003849(3-deoxy-7-phosphoheptulonate synthase activity);GO:0009073(aromatic amino acid family biosynthetic process);GO:0009423(chorismate biosynthetic process);GO:0009507(chloroplast);GO:0009536(plastid);GO:0016020(membrane)	00400(Phenylalanine, tyrosine and tryptophan biosynthesis);01100(Metabolic pathways);01110(Biosynthesis of secondary metabolites);01230(Biosynthesis of amino acids)	phospho-2-dehydro-3-deoxyheptonate aldolase 1, chloroplastic [Nicotiana tabacum]	8.99181	6.40977	6.4153	21.4247	10.948	18.4957
107773083	LOC107773083	XM_016592527.1	GO:0003674(molecular_function);GO:0005576(extracellular region);GO:0008150(biological_process);GO:0016021(integral component of membrane)	NA	phylloplanin [Nicotiana tabacum]	32.3762	9.53872	11.2112	72.9403	34.9623	116.927
107818806	LOC107818806	XM_016644854.1	GO:0003735(structural constituent of ribosome);GO:0005634(nucleus);GO:0005840(ribosome);GO:0006412(translation);GO:0009793(embryo development ending in seed dormancy);GO:0016567(protein ubiquitination);GO:0070628(proteasome binding)	03010(Ribosome);04120(Ubiquitin mediated proteolysis)	polyubiquitin 11-like [Prunus avium]	34.4827	32.934	40.2364	96.0803	37.2305	86.2443
107821449	LOC107821449	XM_016647887.1;XM_016647885.1	GO:0010334(sesquiterpene synthase activity);GO:0033383(geranyl diphosphate metabolic process);GO:0033383(geranyl diphosphate metabolic process)	00909(Sesquiterpenoid and triterpenoid biosynthesis);00909(Sesquiterpenoid and triterpenoid biosynthesis)	PREDICTED: (-)-germacrene D synthase-like isoform X2 [Nicotiana sylvestris];PREDICTED: (-)-germacrene D synthase-like isoform X1 [Nicotiana sylvestris]	0.421231	0.397649	2.24729	0.0247729	0	0.0460433
107769229	LOC107769229	XM_016588434.1	GO:0005737(cytoplasm);GO:0009505(plant-type cell wall);GO:0016491(oxidoreductase activity)	00902(Monoterpenoid biosynthesis);01110(Biosynthesis of secondary metabolites)	PREDICTED: (+)-neomenthol dehydrogenase-like [Nicotiana tabacum]	5.51383	16.5249	22.6677	0.964155	3.04357	2.65566
107762361	LOC107762361	XM_016580716.1;XM_016580717.1	GO:0031525(menthol biosynthetic process);GO:0042214(terpene metabolic process);GO:0052581((-)-isopiperitenone reductase activity);GO:0070402(NADPH binding);GO:0070402(NADPH binding)	00902(Monoterpenoid biosynthesis);01110(Biosynthesis of secondary metabolites);01110(Biosynthesis of secondary metabolites)	PREDICTED: (+)-neomenthol dehydrogenase-like isoform X1 [Nicotiana tomentosiformis]	10.267	19.0973	17.1372	7.14761	8.31164	7.54759
107792156	LOC107792156	XM_016614348.1;XM_016614346.1	GO:0003844(1,4-alpha-glucan branching enzyme activity);GO:0005982(starch metabolic process);GO:0009501(amyloplast);GO:0009501(amyloplast)	00500(Starch and sucrose metabolism);01100(Metabolic pathways);01110(Biosynthesis of secondary metabolites);01110(Biosynthesis of secondary metabolites)	PREDICTED: 1,4-alpha-glucan-branching enzyme-like isoform X2 [Nicotiana tabacum];PREDICTED: 1,4-alpha-glucan-branching enzyme-like isoform X1 [Nicotiana tabacum]	4.83466	15.5385	12.2065	4.00938	5.26154	4.14995
107819171	LOC107819171	XM_016645257.1	GO:0005871(kinesin complex);GO:0007018(microtubule-based movement);GO:0008574(ATP-dependent microtubule motor activity, plus-end-directed)	NA	PREDICTED: 125 kDa kinesin-related protein-like [Nicotiana sylvestris]	4.94804	7.20855	7.3225	0.678766	1.1168	0.90081
107762897	LOC107762897	XM_016581294.1	GO:0005576(extracellular region);GO:0006869(lipid transport);GO:0008289(lipid binding)	NA	PREDICTED: 14 kDa proline-rich protein DC2.15-like [Nicotiana tabacum]	18.7657	22.9573	62.0902	11.3143	10.4433	7.52499
107812631	LOC107812631	XM_016637776.1	GO:0006869(lipid transport);GO:0008289(lipid binding)	NA	PREDICTED: 14 kDa proline-rich protein DC2.15-like [Nicotiana tabacum]	298.296	236.232	266.084	680.695	369.84	559.012
107803900	LOC107803900	XM_016627693.1	GO:0006869(lipid transport);GO:0008289(lipid binding)	NA	PREDICTED: 14 kDa proline-rich protein DC2.15-like [Nicotiana tomentosiformis]	252.509	438.113	514.346	56.6347	109.138	34.3815
gene-LOC107827431	LOC107827431	gene-LOC107827431	GO:0006869(lipid transport);GO:0008289(lipid binding)	NA	PREDICTED: 14 kDa proline-rich protein DC2.15-like isoform X1 [Nicotiana tomentosiformis]	13.7615	26.0063	58.0984	8.27015	11.3406	4.61298
107782222	LOC107782222	XM_016603085.1	GO:0005737(cytoplasm);GO:0009408(response to heat)	04141(Protein processing in endoplasmic reticulum)	PREDICTED: 17.3 kDa class II heat shock protein-like [Nicotiana tabacum]	0.026165	0	0	1.27658	0.249587	1.68422
107763065	LOC107763065	XM_016581485.1	GO:0005515(protein binding);GO:0005737(cytoplasm);GO:0006979(response to oxidative stress);GO:0009408(response to heat);GO:0043621(protein self-association)	04141(Protein processing in endoplasmic reticulum)	PREDICTED: 18.1 kDa class I heat shock protein-like [Nicotiana sylvestris]	10.4291	33.9751	33.1945	6.88629	7.80009	12.1775
107781126	LOC107781126	XM_016601774.1	GO:0009693(ethylene biosynthetic process);GO:0051213(dioxygenase activity)	00270(Cysteine and methionine metabolism);01100(Metabolic pathways);01110(Biosynthesis of secondary metabolites)	PREDICTED: 1-aminocyclopropane-1-carboxylate oxidase [Nicotiana sylvestris]	5.81328	19.3998	15.5102	1.05189	1.65599	2.97826
gene-LOC107759788	LOC107759788	gene-LOC107759788	GO:0051213(dioxygenase activity)	NA	PREDICTED: 1-aminocyclopropane-1-carboxylate oxidase homolog [Nicotiana sylvestris]	4.01028	6.99632	4.82009	1.58172	2.43238	2.13428
107765801	LOC107765801	XM_016584500.1	GO:0051213(dioxygenase activity)	NA	PREDICTED: 1-aminocyclopropane-1-carboxylate oxidase homolog 12-like [Nicotiana sylvestris]	1.15181	1.08749	2.20682	0.071615	0.392225	0.247791
107798957	LOC107798957	XM_016621989.1	GO:0051213(dioxygenase activity)	NA	PREDICTED: 1-aminocyclopropane-1-carboxylate oxidase homolog 1-like [Nicotiana sylvestris]	2.8879	3.75594	4.86217	0.991933	0.303444	1.07254
107765873	LOC107765873	XM_016584572.1	GO:0051213(dioxygenase activity)	NA	PREDICTED: 1-aminocyclopropane-1-carboxylate oxidase homolog 1-like [Nicotiana tabacum]	2.91717	12.3859	11.2339	0.346752	0.799005	1.18866
107773731	LOC107773731	XM_016593157.1	GO:0051213(dioxygenase activity)	NA	PREDICTED: 1-aminocyclopropane-1-carboxylate oxidase homolog 1-like [Nicotiana tabacum]	6.22238	11.2707	15.3269	3.57591	4.21233	3.6121
107798869	LOC107798869	XM_016621897.1	GO:0051213(dioxygenase activity)	NA	PREDICTED: 1-aminocyclopropane-1-carboxylate oxidase homolog 1-like [Nicotiana tabacum]	1.02249	1.87783	2.03981	0.261697	0.258584	0.34208
107803319	LOC107803319	XM_016627009.1	GO:0051213(dioxygenase activity)	NA	PREDICTED: 1-aminocyclopropane-1-carboxylate oxidase homolog 1-like [Nicotiana tomentosiformis]	3.01495	9.68968	14.1801	1.72175	1.71888	3.21063
107759913	LOC107759913	XM_016577916.1	GO:0009693(ethylene biosynthetic process);GO:0051213(dioxygenase activity)	00270(Cysteine and methionine metabolism);01100(Metabolic pathways);01110(Biosynthesis of secondary metabolites)	PREDICTED: 1-aminocyclopropane-1-carboxylate oxidase-like [Nicotiana tabacum]	2.97027	11.0438	13.6513	0.332546	0.152102	0.28591
107832510	LOC107832510	XM_016660370.1;XM_016660374.1;XM_016660372.1;XR_001658590.1;XM_016660373.1	GO:0051213(dioxygenase activity);GO:0051213(dioxygenase activity)	NA	PREDICTED: 1-aminocyclopropane-1-carboxylate oxidase-like isoform X1 [Nicotiana sylvestris];PREDICTED: 1-aminocyclopropane-1-carboxylate oxidase-like isoform X2 [Nicotiana sylvestris]	5.61706	8.93042	5.37404	3.47634	2.88152	3.37203
107773831	LOC107773831	XM_016593253.1	GO:0016491(oxidoreductase activity);GO:0055114(oxidation-reduction process)	NA	PREDICTED: 2-(R)-hydroxypropyl-CoM dehydrogenase-like [Nicotiana tabacum]	0.532972	2.95661	2.93093	0.315301	0.088208	0.158407
107773832	LOC107773832	XR_001645372.1	GO:0016020(membrane);GO:0016491(oxidoreductase activity)	NA	PREDICTED: 2-(R)-hydroxypropyl-CoM dehydrogenase-like [Nicotiana tabacum]	0.350194	4.58202	0.796607	0	0	0
107822109	LOC107822109	XM_016648612.1	GO:0005759(mitochondrial matrix);GO:0006986(response to unfolded protein);GO:0009507(chloroplast);GO:0046872(metal ion binding);GO:0051082(unfolded protein binding);GO:0051085(chaperone cofactor-dependent protein refolding);GO:0051087(chaperone binding)	NA	PREDICTED: 20 kDa chaperonin, chloroplastic-like [Nicotiana tabacum]	45.9605	38.8427	47.1233	119.076	73.2808	101.952
107774436	LOC107774436	XM_016593961.1	GO:0004857(enzyme inhibitor activity)	NA	PREDICTED: 21 kDa protein [Nicotiana sylvestris]	2.62888	3.15773	3.26678	12.3086	2.55095	10.5415
107814366	LOC107814366	XM_016639779.1	GO:0004857(enzyme inhibitor activity)	NA	PREDICTED: 21 kDa protein-like [Nicotiana sylvestris]	10.7327	16.2673	11.3734	4.78098	6.94559	5.74986
107765730	LOC107765730	XM_016584408.1	GO:0004857(enzyme inhibitor activity)	NA	PREDICTED: 21 kDa protein-like [Nicotiana tabacum]	6.22008	6.58271	22.7297	4.08188	1.76799	3.59551
107765731	LOC107765731	XM_016584410.1	GO:0004857(enzyme inhibitor activity)	NA	PREDICTED: 21 kDa protein-like [Nicotiana tabacum]	23.9796	34.9208	90.1221	12.0298	10.5463	8.7539
107821927	LOC107821927	XM_016648433.1	GO:0004857(enzyme inhibitor activity)	NA	PREDICTED: 21 kDa protein-like [Nicotiana tabacum]	11.3673	27.8222	28.1145	6.34956	7.50751	7.46427
107827077	LOC107827077	XM_016654140.1	GO:0004857(enzyme inhibitor activity)	NA	PREDICTED: 21 kDa protein-like [Nicotiana tomentosiformis]	0.621028	0.224864	0.119327	3.73732	0.832312	3.57675
107765415	LOC107765415	XM_016584054.1	GO:0005737(cytoplasm);GO:0008757(S-adenosylmethionine-dependent methyltransferase activity);GO:0032259(methylation)	00100(Steroid biosynthesis);01100(Metabolic pathways);01110(Biosynthesis of secondary metabolites)	PREDICTED: 24-methylenesterol C-methyltransferase 2-like [Nicotiana tabacum]	2.35415	1.01236	0.825697	4.8481	2.3214	3.46298
107812562	LOC107812562	XM_016637708.1	GO:0004175(endopeptidase activity);GO:0005634(nucleus);GO:0008540(proteasome regulatory particle, base subcomplex);GO:0034515(proteasome storage granule);GO:0043161(proteasome-mediated ubiquitin-dependent protein catabolic process)	03050(Proteasome)	PREDICTED: 26S proteasome non-ATPase regulatory subunit 2 homolog A-like [Nicotiana sylvestris]	0.386568	0.704457	0.388668	1.74438	0.771812	1.49395
107826660	LOC107826660	XM_016653663.1	GO:0005634(nucleus);GO:0005737(cytoplasm);GO:0008540(proteasome regulatory particle, base subcomplex);GO:0070682(proteasome regulatory particle assembly)	03050(Proteasome)	PREDICTED: 26S proteasome non-ATPase regulatory subunit 9 [Nicotiana sylvestris]	5.55621	8.05022	9.26892	3.4076	3.36266	4.58853
107826139	LOC107826139	XM_016653089.1	GO:0005737(cytoplasm);GO:0005829(cytosol);GO:0005886(plasma membrane);GO:0006979(response to oxidative stress);GO:0032440(2-alkenal reductase [NAD(P)] activity);GO:0055114(oxidation-reduction process)	NA	PREDICTED: 2-alkenal reductase (NADP(+)-dependent)-like [Nicotiana tabacum]	11.6157	21.8516	23.7586	7.79645	10.0498	8.99631
107817366	LOC107817366	XM_016643172.1	GO:0016787(hydrolase activity)	NA	PREDICTED: 2-hydroxy-6-oxononadienedioate/2-hydroxy-6-oxononatrienedioate hydrolase-like [Nicotiana tabacum]	1.62166	5.75136	5.819	0.665226	0.568591	1.32544
107831254	LOC107831254	XM_016659008.1	GO:0000287(magnesium ion binding);GO:0001561(fatty acid alpha-oxidation);GO:0004737(pyruvate decarboxylase activity);GO:0005777(peroxisome);GO:0005829(cytosol);GO:0009507(chloroplast);GO:0016831(carboxy-lyase activity);GO:0030976(thiamine pyrophosphate binding)	NA	PREDICTED: 2-hydroxyacyl-CoA lyase-like, partial [Nicotiana tabacum]	3.55781	4.76655	3.42978	1.63288	1.81728	1.33456
107795400	LOC107795400	XM_016618033.1	GO:0009717(isoflavonoid biosynthetic process);GO:0033987(2-hydroxyisoflavanone dehydratase activity);GO:0046287(isoflavonoid metabolic process);GO:0052689(carboxylic ester hydrolase activity)	NA	PREDICTED: 2-hydroxyisoflavanone dehydratase-like [Nicotiana sylvestris]	5.14364	12.8358	14.9242	2.44998	5.18697	2.99963
107776072	LOC107776072	XM_016595886.1	GO:0009717(isoflavonoid biosynthetic process);GO:0033987(2-hydroxyisoflavanone dehydratase activity);GO:0046287(isoflavonoid metabolic process);GO:0052689(carboxylic ester hydrolase activity)	NA	PREDICTED: 2-hydroxyisoflavanone dehydratase-like [Nicotiana tabacum]	8.15826	13.8158	13.1029	5.33422	6.06998	4.29713
107796488	LOC107796488	XM_016619274.1	GO:0003735(structural constituent of ribosome);GO:0005840(ribosome);GO:0006412(translation);GO:0009507(chloroplast)	NA	PREDICTED: 30S ribosomal protein 3, chloroplastic-like [Nicotiana tabacum]	15.6367	12.7529	10.27	42.1829	21.2044	36.3807
107815564	LOC107815564	XM_016641174.1	GO:0003746(translation elongation factor activity);GO:0005759(mitochondrial matrix);GO:0070125(mitochondrial translational elongation)	NA	PREDICTED: 30S ribosomal protein S1-like, partial [Nicotiana tabacum]	12.6455	8.29021	8.21194	24.6371	15.0781	21.9528
107768964	LOC107768964	XM_016588146.1;XR_001644279.1	GO:0003735(structural constituent of ribosome);GO:0070181(small ribosomal subunit rRNA binding);GO:0070181(small ribosomal subunit rRNA binding)	03010(Ribosome);03010(Ribosome)	PREDICTED: 30S ribosomal protein S6 alpha, chloroplastic-like [Nicotiana sylvestris]	29.5762	18.7491	20.1648	69.3662	46.0219	60.8426
107769782	LOC107769782	XM_016589037.1	GO:0003735(structural constituent of ribosome);GO:0070181(small ribosomal subunit rRNA binding)	03010(Ribosome)	PREDICTED: 30S ribosomal protein S6 alpha, chloroplastic-like [Nicotiana tomentosiformis]	41.6219	29.5635	29.996	87.0276	50.5664	74.6396
107772589	LOC107772589	XM_016592085.1	GO:0006869(lipid transport);GO:0008289(lipid binding);GO:0009506(plasmodesma);GO:0009507(chloroplast);GO:0009535(chloroplast thylakoid membrane);GO:0016020(membrane);GO:0048046(apoplast)	NA	PREDICTED: 36.4 kDa proline-rich protein-like [Nicotiana sylvestris]	9.12139	2.82595	2.24394	15.3095	8.03302	15.2864
107807054	LOC107807054	XM_016631340.1	GO:0005575(cellular_component)	NA	PREDICTED: 36.4 kDa proline-rich protein-like, partial [Nicotiana tomentosiformis]	0.244836	0	0	5.16083	1.60036	6.78365
107772411	LOC107772411	XM_016591917.1	GO:0004420(hydroxymethylglutaryl-CoA reductase (NADPH) activity);GO:0005778(peroxisomal membrane);GO:0005789(endoplasmic reticulum membrane);GO:0008299(isoprenoid biosynthetic process);GO:0016126(sterol biosynthetic process)	00900(Terpenoid backbone biosynthesis);01100(Metabolic pathways);01110(Biosynthesis of secondary metabolites)	PREDICTED: 3-hydroxy-3-methylglutaryl-coenzyme A reductase [Nicotiana tabacum]	5.40953	12.8377	10.6767	2.5011	2.49378	4.92686
gene-LOC107773813	LOC107773813	gene-LOC107773813	GO:0003861(3-isopropylmalate dehydratase activity);GO:0009098(leucine biosynthetic process);GO:0009507(chloroplast);GO:0009536(plastid);GO:0009570(chloroplast stroma);GO:0016829(lyase activity);GO:0019761(glucosinolate biosynthetic process);GO:0046686(response to cadmium ion);GO:0046872(metal ion binding);GO:0050486(intramolecular transferase activity, transferring hydroxy groups);GO:0051539(4 ir…	NA	PREDICTED: 3-isopropylmalate dehydratase large subunit, chloroplastic-like [Nicotiana tomentosiformis]	1.03641	0.751122	1.17753	3.08846	1.33491	2.0746
107796699	LOC107796699	XM_016619493.1	GO:0003861(3-isopropylmalate dehydratase activity);GO:0009098(leucine biosynthetic process);GO:0009507(chloroplast);GO:0009536(plastid);GO:0009570(chloroplast stroma);GO:0016829(lyase activity);GO:0019761(glucosinolate biosynthetic process);GO:0046686(response to cadmium ion);GO:0046872(metal ion binding);GO:0050486(intramolecular transferase activity, transferring hydroxy groups);GO:0051539(4 ir…	00290(Valine, leucine and isoleucine biosynthesis);00660(C5-Branched dibasic acid metabolism);00966(Glucosinolate biosynthesis);01100(Metabolic pathways);01110(Biosynthesis of secondary metabolites);01210(2-Oxocarboxylic acid metabolism);01230(Biosynthesis of amino acids)	PREDICTED: 3-isopropylmalate dehydratase large subunit-like [Nicotiana tabacum]	0.916307	1.15674	0.987252	0.246383	0.196888	0.252166
107817982	LOC107817982	XM_016643882.1	GO:0000038(very long-chain fatty acid metabolic process);GO:0005783(endoplasmic reticulum);GO:0005789(endoplasmic reticulum membrane);GO:0006633(fatty acid biosynthetic process);GO:0009409(response to cold);GO:0009416(response to light stimulus);GO:0009922(fatty acid elongase activity);GO:0010025(wax biosynthetic process);GO:0016020(membrane);GO:0016021(integral component of membrane);GO:0016746(…	00062(Fatty acid elongation);01100(Metabolic pathways);01110(Biosynthesis of secondary metabolites);04626(Plant-pathogen interaction)	PREDICTED: 3-ketoacyl-CoA synthase 1 [Nicotiana sylvestris]	0.574298	0.935593	1.10139	2.68867	1.33138	1.53066
107793072	LOC107793072	XM_016615354.1	GO:0005634(nucleus);GO:0006633(fatty acid biosynthetic process);GO:0009409(response to cold);GO:0009416(response to light stimulus);GO:0016021(integral component of membrane);GO:0102336(3-oxo-arachidoyl-CoA synthase activity);GO:0102337(3-oxo-cerotoyl-CoA synthase activity);GO:0102338(3-oxo-lignoceronyl-CoA synthase activity);GO:0102756(very-long-chain 3-ketoacyl-CoA synthase activity)	00062(Fatty acid elongation);01100(Metabolic pathways);01110(Biosynthesis of secondary metabolites);04626(Plant-pathogen interaction)	PREDICTED: 3-ketoacyl-CoA synthase 11-like [Nicotiana tomentosiformis]	5.20435	1.71929	2.57203	8.64611	5.07791	8.68043
107773886	LOC107773886	XR_001645381.1;XR_001645380.1;XR_001645384.1;XR_001645383.1;XR_001645382.1;XR_001645385.1	NA	NA	PREDICTED: 3-ketoacyl-CoA synthase 20-like [Nicotiana attenuata]	11.2126	23.6571	14.7128	6.02568	9.62871	6.38747
gene-LOC107786608	LOC107786608	gene-LOC107786608	GO:0000038(very long-chain fatty acid metabolic process);GO:0005783(endoplasmic reticulum);GO:0005789(endoplasmic reticulum membrane);GO:0006633(fatty acid biosynthetic process);GO:0009409(response to cold);GO:0009416(response to light stimulus);GO:0009826(unidimensional cell growth);GO:0010025(wax biosynthetic process);GO:0016021(integral component of membrane);GO:0042335(cuticle development);GO…	NA	PREDICTED: 3-ketoacyl-CoA synthase 6-like [Nicotiana tomentosiformis]	5.01418	1.45153	1.60868	8.78784	3.74187	8.67592
107763810	LOC107763810	XM_016582304.1	GO:0004312(fatty acid synthase activity);GO:0004315(3-oxoacyl-[acyl-carrier-protein] synthase activity);GO:0006633(fatty acid biosynthetic process);GO:0006636(unsaturated fatty acid biosynthetic process);GO:0009507(chloroplast);GO:0009536(plastid);GO:0009570(chloroplast stroma);GO:0009631(cold acclimation);GO:0009793(embryo development ending in seed dormancy)	00061(Fatty acid biosynthesis);00780(Biotin metabolism);01100(Metabolic pathways);01212(Fatty acid metabolism);01240(Biosynthesis of cofactors)	PREDICTED: 3-oxoacyl-[acyl-carrier-protein] synthase I, chloroplastic [Nicotiana sylvestris]	3.82575	1.45557	2.14455	7.80837	4.45079	6.92988
107784232	LOC107784232	XM_016605315.1	GO:0004312(fatty acid synthase activity);GO:0004315(3-oxoacyl-[acyl-carrier-protein] synthase activity);GO:0006633(fatty acid biosynthetic process);GO:0006636(unsaturated fatty acid biosynthetic process);GO:0009507(chloroplast);GO:0009536(plastid);GO:0009570(chloroplast stroma);GO:0009631(cold acclimation);GO:0009793(embryo development ending in seed dormancy)	00061(Fatty acid biosynthesis);00780(Biotin metabolism);01100(Metabolic pathways);01212(Fatty acid metabolism);01240(Biosynthesis of cofactors)	PREDICTED: 3-oxoacyl-[acyl-carrier-protein] synthase I, chloroplastic [Nicotiana tomentosiformis]	5.16484	5.5076	5.57307	16.0315	8.07426	12.572
107803192	LOC107803192	XM_016626826.1	GO:0004312(fatty acid synthase activity);GO:0004315(3-oxoacyl-[acyl-carrier-protein] synthase activity);GO:0006633(fatty acid biosynthetic process);GO:0006636(unsaturated fatty acid biosynthetic process);GO:0009507(chloroplast);GO:0009536(plastid);GO:0009570(chloroplast stroma);GO:0009631(cold acclimation);GO:0009793(embryo development ending in seed dormancy)	00061(Fatty acid biosynthesis);00780(Biotin metabolism);01100(Metabolic pathways);01212(Fatty acid metabolism);01240(Biosynthesis of cofactors)	PREDICTED: 3-oxoacyl-[acyl-carrier-protein] synthase I, chloroplastic-like [Nicotiana sylvestris]	11.8455	8.79687	9.34244	29.2125	17.2902	23.6994
107775757	LOC107775757	XM_016595528.1	GO:0004312(fatty acid synthase activity);GO:0004315(3-oxoacyl-[acyl-carrier-protein] synthase activity);GO:0006633(fatty acid biosynthetic process);GO:0006636(unsaturated fatty acid biosynthetic process);GO:0009507(chloroplast);GO:0009536(plastid);GO:0009570(chloroplast stroma);GO:0009631(cold acclimation);GO:0009793(embryo development ending in seed dormancy)	00061(Fatty acid biosynthesis);00780(Biotin metabolism);01100(Metabolic pathways);01212(Fatty acid metabolism);01240(Biosynthesis of cofactors)	PREDICTED: 3-oxoacyl-[acyl-carrier-protein] synthase I, chloroplastic-like [Nicotiana tabacum]	11.5472	9.47705	9.51231	35.9144	17.8588	30.8212
107773355	LOC107773355	XM_016592779.1	GO:0003866(3-phosphoshikimate 1-carboxyvinyltransferase activity);GO:0005737(cytoplasm);GO:0009423(chorismate biosynthetic process)	NA	PREDICTED: 3-phosphoshikimate 1-carboxyvinyltransferase 2 [Nicotiana attenuata]	3.10534	1.58963	1.00936	6.85304	3.96145	6.00565
107827027	LOC107827027	XM_016654082.1	GO:0003735(structural constituent of ribosome);GO:0005730(nucleolus);GO:0006412(translation);GO:0022627(cytosolic small ribosomal subunit);GO:0070181(small ribosomal subunit rRNA binding)	03010(Ribosome)	PREDICTED: 40S ribosomal protein S13-like, partial [Nicotiana tabacum]	12.9113	16.5824	13.9692	38.9601	19.1198	36.361
107795182	LOC107795182	XM_016617766.1	GO:0000028(ribosomal small subunit assembly);GO:0022627(cytosolic small ribosomal subunit)	03010(Ribosome)	PREDICTED: 40S ribosomal protein S17 [Nicotiana sylvestris]	15.4022	16.6341	22.2229	52.6228	24.3533	48.2098
107769059	LOC107769059	XM_016588234.1	GO:0000028(ribosomal small subunit assembly);GO:0022627(cytosolic small ribosomal subunit)	03010(Ribosome)	PREDICTED: 40S ribosomal protein S17 [Solanum tuberosum]	12.247	15.5678	18.8958	41.3155	15.6745	36.4809
107809240	LOC107809240	XM_016633839.1	GO:0003735(structural constituent of ribosome);GO:0006412(translation);GO:0022627(cytosolic small ribosomal subunit)	03010(Ribosome)	PREDICTED: 40S ribosomal protein S2-3-like [Nicotiana tomentosiformis]	23.6204	17.9873	32.3324	67.9855	29.6642	61.6745
107809802	LOC107809802	XM_016634492.1	GO:0005829(cytosol)	03010(Ribosome)	PREDICTED: 40S ribosomal protein S3a [Nicotiana tomentosiformis]	14.414	17.6511	22.5543	46.9749	20.384	42.1055
107804483	LOC107804483	XM_016628384.1	GO:0005829(cytosol)	03010(Ribosome)	PREDICTED: 40S ribosomal protein S3a-like [Nicotiana tomentosiformis]	11.463	15.8414	14.3602	37.9687	16.4812	32.6135
107807997	LOC107807997	XM_016632477.1	GO:0003735(structural constituent of ribosome);GO:0006412(translation);GO:0022627(cytosolic small ribosomal subunit)	03010(Ribosome)	PREDICTED: 40S ribosomal protein S4-like [Nicotiana sylvestris]	14.3686	12.5965	17.9813	42.5209	19.8961	42.887
107813350	LOC107813350	XM_016638608.1	GO:0006364(rRNA processing);GO:0022627(cytosolic small ribosomal subunit);GO:0042274(ribosomal small subunit biogenesis)	03010(Ribosome)	PREDICTED: 40S ribosomal protein S6-like [Nicotiana sylvestris]	13.0218	17.8417	21.0464	47.744	18.9155	38.3942
107778999	LOC107778999	XM_016599337.1	GO:0006364(rRNA processing);GO:0022627(cytosolic small ribosomal subunit);GO:0042274(ribosomal small subunit biogenesis)	03010(Ribosome)	PREDICTED: 40S ribosomal protein S6-like [Nicotiana tabacum]	14.326	17.5562	19.6265	52.0836	24.471	45.5375
107805570	LOC107805570	XM_016629633.1	GO:0000462(maturation of SSU-rRNA from tricistronic rRNA transcript (SSU-rRNA, 5.8S rRNA, LSU-rRNA));GO:0003735(structural constituent of ribosome);GO:0022627(cytosolic small ribosomal subunit)	03010(Ribosome)	PREDICTED: 40S ribosomal protein S8 [Nicotiana sylvestris]	36.4346	24.3289	44.1687	99.5741	46.1934	97.0409
107772137	LOC107772137	XM_016591623.1;XR_001644991.1	GO:0000028(ribosomal small subunit assembly);GO:0000447(endonucleolytic cleavage in ITS1 to separate SSU-rRNA from 5.8S rRNA and LSU-rRNA from tricistronic rRNA transcript (SSU-rRNA, 5.8S rRNA, LSU-rRNA));GO:0000461(endonucleolytic cleavage to generate mature 3'-end of SSU-rRNA from (SSU-rRNA, 5.8S rRNA, LSU-rRNA));GO:0003735(structural constituent of ribosome);GO:0006407(rRNA export from nucleus…	03010(Ribosome);03010(Ribosome)	PREDICTED: 40S ribosomal protein Sa-2-like [Nicotiana tabacum]	5.21942	4.41557	5.53749	13.345	5.7715	11.9035
107766072	LOC107766072	XM_016584785.1	GO:0005524(ATP binding);GO:0005634(nucleus);GO:0005737(cytoplasm);GO:0008152(metabolic process);GO:0009411(response to UV);GO:0009611(response to wounding);GO:0009620(response to fungus);GO:0009698(phenylpropanoid metabolic process);GO:0016207(4-coumarate-CoA ligase activity);GO:0016874(ligase activity)	00130(Ubiquinone and other terpenoid-quinone biosynthesis);00940(Phenylpropanoid biosynthesis);01100(Metabolic pathways);01110(Biosynthesis of secondary metabolites)	PREDICTED: 4-coumarate--CoA ligase 2 [Nicotiana sylvestris]	1.62747	5.89369	8.19856	0.64398	1.0916	0.969928
107788171	LOC107788171	XM_016609831.1;XM_016609829.1;XM_016609835.1;XR_001648556.1;XM_016609833.1;XM_016609827.1;XM_016609832.1;XM_016609828.1;XM_016609834.1	GO:0008897(holo-[acyl-carrier-protein] synthase activity);GO:0019878(lysine biosynthetic process via aminoadipic acid);GO:0019878(lysine biosynthetic process via aminoadipic acid)	00770(Pantothenate and CoA biosynthesis);00770(Pantothenate and CoA biosynthesis)	PREDICTED: 4'-phosphopantetheinyl transferase HetI-like isoform X4 [Nicotiana tabacum];PREDICTED: uncharacterized protein LOC104238715 isoform X1 [Nicotiana sylvestris];PREDICTED: uncharacterized protein LOC107788171 isoform X6 [Nicotiana tabacum]	3.03234	2.95667	2.96853	1.16105	1.20028	1.07889
107764062	LOC107764062	XM_016582588.1	GO:0003735(structural constituent of ribosome);GO:0005840(ribosome);GO:0006412(translation);GO:0009507(chloroplast);GO:0019843(rRNA binding)	NA	PREDICTED: 50S ribosomal protein 6, chloroplastic [Nicotiana tabacum]	79.6368	56.6942	54.338	165.925	109.806	153.117
107817411	LOC107817411	XM_016643239.1	GO:0000027(ribosomal large subunit assembly);GO:0003735(structural constituent of ribosome);GO:0005762(mitochondrial large ribosomal subunit);GO:0006412(translation);GO:0019843(rRNA binding)	03010(Ribosome)	PREDICTED: 50S ribosomal protein L11, chloroplastic-like [Nicotiana tabacum]	54.8326	41.5421	35.3078	107.927	69.3127	94.0522
107779056	LOC107779056	XM_016599400.1	GO:0003735(structural constituent of ribosome);GO:0006412(translation)	03010(Ribosome)	PREDICTED: 50S ribosomal protein L12, chloroplastic-like [Nicotiana tabacum]	45.8719	20.723	28.3567	83.791	51.4281	85.0591
107802615	LOC107802615	XM_016626145.1	GO:0003729(mRNA binding);GO:0003735(structural constituent of ribosome);GO:0006412(translation);GO:0022625(cytosolic large ribosomal subunit)	03010(Ribosome)	PREDICTED: 50S ribosomal protein L13, chloroplastic [Nicotiana tomentosiformis]	86.0563	60.8749	60.1879	180.454	111.239	150.831
107771075	LOC107771075	XM_016590399.1	GO:0003735(structural constituent of ribosome);GO:0015934(large ribosomal subunit)	03010(Ribosome)	PREDICTED: 50S ribosomal protein L17, chloroplastic [Nicotiana tomentosiformis]	29.2838	19.0558	24.6346	73.4314	42.4936	65.1996
107771278	LOC107771278	XM_016590620.1	GO:0008097(5S rRNA binding)	03010(Ribosome)	PREDICTED: 50S ribosomal protein L18, chloroplastic [Nicotiana tomentosiformis]	95.601	60.6282	54.9642	211.521	118.912	178.597
107781915	LOC107781915	XM_016602736.1	GO:0003735(structural constituent of ribosome);GO:0005762(mitochondrial large ribosomal subunit)	03010(Ribosome)	PREDICTED: 50S ribosomal protein L21, chloroplastic-like [Nicotiana tabacum]	79.4842	43.4009	53.9285	143.189	92.4725	123.036
107828567	LOC107828567	XM_016655906.1	GO:0003723(RNA binding);GO:0003735(structural constituent of ribosome);GO:0006412(translation);GO:0022626(cytosolic ribosome)	03010(Ribosome)	PREDICTED: 50S ribosomal protein L4, chloroplastic isoform X1 [Nicotiana tomentosiformis]	88.1894	62.2338	61.6273	216.237	114.602	166.111
107759261	LOC107759261	XM_016577147.1	GO:0016020(membrane);GO:0016709(oxidoreductase activity, acting on paired donors, with incorporation or reduction of molecular oxygen, NAD(P)H as one donor, and incorporation of one atom of oxygen);GO:0044550(secondary metabolite biosynthetic process)	00909(Sesquiterpenoid and triterpenoid biosynthesis)	PREDICTED: 5-epiaristolochene 1,3-dihydroxylase [Nicotiana tabacum]	1.01665	4.76809	3.40737	0.171887	0.327961	0.558032
107795237	LOC107795237	XM_016617832.1	GO:0016020(membrane);GO:0016709(oxidoreductase activity, acting on paired donors, with incorporation or reduction of molecular oxygen, NAD(P)H as one donor, and incorporation of one atom of oxygen);GO:0044550(secondary metabolite biosynthetic process)	00909(Sesquiterpenoid and triterpenoid biosynthesis)	PREDICTED: 5-epiaristolochene 1,3-dihydroxylase-like [Nicotiana tabacum]	1.59464	6.18052	6.06289	0.144231	0.393902	0.70913
107778627	LOC107778627	XM_016598913.1	GO:0010334(sesquiterpene synthase activity);GO:0016838(carbon-oxygen lyase activity, acting on phosphates);GO:0045339(farnesyl diphosphate catabolic process);GO:0051762(sesquiterpene biosynthetic process)	NA	PREDICTED: 5-epi-aristolochene synthase-like [Nicotiana sylvestris]	0.188571	3.52179	4.19311	0	0	0
107783716	LOC107783716	XM_016604733.1	GO:0010334(sesquiterpene synthase activity);GO:0016838(carbon-oxygen lyase activity, acting on phosphates);GO:0045339(farnesyl diphosphate catabolic process);GO:0051762(sesquiterpene biosynthetic process)	NA	PREDICTED: 5-epi-aristolochene synthase-like isoform X1 [Nicotiana sylvestris]	0.146012	2.11143	1.40969	0	0	0
107769201	LOC107769201	XM_016588402.1;XM_016588403.1	GO:0010334(sesquiterpene synthase activity);GO:0016838(carbon-oxygen lyase activity, acting on phosphates);GO:0045339(farnesyl diphosphate catabolic process);GO:0051762(sesquiterpene biosynthetic process);GO:0051762(sesquiterpene biosynthetic process)	NA	PREDICTED: 5-epi-aristolochene synthase-like isoform X1 [Nicotiana tabacum];PREDICTED: 5-epi-aristolochene synthase-like isoform X2 [Nicotiana tabacum]	0.193338	1.87293	2.00499	0	0	0
107763602	LOC107763602	XM_016582092.1;XM_016582093.1	GO:0003871(5-methyltetrahydropteroyltriglutamate-homocysteine S-methyltransferase activity);GO:0005576(extracellular region);GO:0005829(cytosol);GO:0008705(methionine synthase activity);GO:0050667(homocysteine metabolic process);GO:0050667(homocysteine metabolic process)	00270(Cysteine and methionine metabolism);00450(Selenocompound metabolism);01100(Metabolic pathways);01110(Biosynthesis of secondary metabolites);01230(Biosynthesis of amino acids);01230(Biosynthesis of amino acids)	PREDICTED: 5-methyltetrahydropteroyltriglutamate--homocysteine methyltransferase-like [Nicotiana sylvestris]	13.0168	7.47835	9.14326	38.6705	21.3789	29.6898
107818765	LOC107818765	XM_016644817.1	GO:0003735(structural constituent of ribosome);GO:0006412(translation);GO:0022625(cytosolic large ribosomal subunit);GO:0042273(ribosomal large subunit biogenesis)	03010(Ribosome)	PREDICTED: 60S ribosomal protein L14-2-like [Nicotiana tomentosiformis]	10.4917	8.73311	13.3456	29.7034	12.8084	26.7042
107805262	LOC107805262	XM_016629262.1	GO:0002181(cytoplasmic translation);GO:0003735(structural constituent of ribosome);GO:0022625(cytosolic large ribosomal subunit)	03010(Ribosome)	PREDICTED: 60S ribosomal protein L15-like [Nicotiana sylvestris]	12.5665	11.1697	13.2185	32.4845	16.1998	28.3808
107817504	LOC107817504	XM_016643349.1	GO:0003735(structural constituent of ribosome);GO:0005773(vacuole);GO:0005774(vacuolar membrane);GO:0005794(Golgi apparatus);GO:0005829(cytosol);GO:0005840(ribosome);GO:0005886(plasma membrane);GO:0006412(translation);GO:0009506(plasmodesma);GO:0009507(chloroplast);GO:0022625(cytosolic large ribosomal subunit)	03010(Ribosome)	PREDICTED: 60S ribosomal protein L17-1 [Nicotiana sylvestris]	5.74756	4.27685	4.57518	12.2544	7.39515	10.7375
107822290	LOC107822290	XM_016648823.1	GO:0003735(structural constituent of ribosome);GO:0005773(vacuole);GO:0005774(vacuolar membrane);GO:0005794(Golgi apparatus);GO:0005829(cytosol);GO:0005840(ribosome);GO:0005886(plasma membrane);GO:0006412(translation);GO:0009506(plasmodesma);GO:0009507(chloroplast);GO:0022625(cytosolic large ribosomal subunit)	03010(Ribosome)	PREDICTED: 60S ribosomal protein L17-2-like [Nicotiana sylvestris]	4.83056	4.36456	7.4153	18.4496	5.93446	16.3097
107808292	LOC107808292	XM_016632800.1	GO:0000027(ribosomal large subunit assembly);GO:0003735(structural constituent of ribosome);GO:0006412(translation);GO:0022625(cytosolic large ribosomal subunit);GO:1902626(assembly of large subunit precursor of preribosome)	03010(Ribosome)	PREDICTED: 60S ribosomal protein L24-like [Nicotiana tomentosiformis]	22.318	26.9177	27.729	78.6094	30.945	59.7421
107811199	LOC107811199	XM_016636084.1	GO:0003735(structural constituent of ribosome);GO:0022625(cytosolic large ribosomal subunit)	03010(Ribosome)	PREDICTED: 60S ribosomal protein L27 [Nicotiana tomentosiformis]	2.88496	1.83868	2.73884	8.07449	2.2707	7.90852
107832157	LOC107832157	XM_016659964.1;XM_016659965.1	GO:0003735(structural constituent of ribosome);GO:0006412(translation);GO:0022625(cytosolic large ribosomal subunit);GO:0022625(cytosolic large ribosomal subunit)	03010(Ribosome);03010(Ribosome)	PREDICTED: 60S ribosomal protein L28-1-like [Nicotiana tabacum]	10.0084	9.09177	8.65417	25.9258	12.6133	24.4474
107788247	LOC107788247	XM_016609919.1	GO:0000027(ribosomal large subunit assembly);GO:0003735(structural constituent of ribosome);GO:0006412(translation);GO:0022625(cytosolic large ribosomal subunit)	03010(Ribosome)	PREDICTED: 60S ribosomal protein L3 [Nicotiana sylvestris]	14.1019	18.4433	23.0944	58.5166	20.5879	50.5408
107768851	LOC107768851	XM_016587999.1	GO:0000027(ribosomal large subunit assembly);GO:0003735(structural constituent of ribosome);GO:0006412(translation);GO:0022625(cytosolic large ribosomal subunit)	03010(Ribosome)	PREDICTED: 60S ribosomal protein L3 [Nicotiana tomentosiformis]	18.453	22.6974	27.3697	60.0302	25.2549	52.4332
107792531	LOC107792531	XM_016614755.1	GO:0002181(cytoplasmic translation);GO:0003735(structural constituent of ribosome);GO:0022625(cytosolic large ribosomal subunit)	03010(Ribosome)	PREDICTED: 60S ribosomal protein L31 [Nicotiana tomentosiformis]	17.589	18.8593	21.2291	51.6187	20.5616	44.9292
107767586	LOC107767586	XM_016586634.1	GO:0000027(ribosomal large subunit assembly);GO:0003735(structural constituent of ribosome);GO:0006412(translation);GO:0022625(cytosolic large ribosomal subunit)	03010(Ribosome)	PREDICTED: 60S ribosomal protein L3-2 [Nicotiana sylvestris]	12.3471	10.0002	14.9025	38.3059	15.2313	32.5286
107768788	LOC107768788	XM_016587939.1	GO:0000027(ribosomal large subunit assembly);GO:0003735(structural constituent of ribosome);GO:0006412(translation);GO:0022625(cytosolic large ribosomal subunit)	03010(Ribosome)	PREDICTED: 60S ribosomal protein L3-2-like [Nicotiana tabacum]	9.88159	9.98887	8.90136	27.3928	10.3232	29.8665
107794917	LOC107794917	XM_016617477.1	GO:0000027(ribosomal large subunit assembly);GO:0003735(structural constituent of ribosome);GO:0006412(translation);GO:0008097(5S rRNA binding);GO:0022625(cytosolic large ribosomal subunit)	03010(Ribosome)	PREDICTED: 60S ribosomal protein L5-like [Nicotiana tabacum]	16.9123	23.5028	22.3541	58.4498	24.0561	52.5872
107819630	LOC107819630	XM_016645759.1	GO:0002181(cytoplasmic translation);GO:0003723(RNA binding);GO:0003735(structural constituent of ribosome);GO:0022625(cytosolic large ribosomal subunit)	03010(Ribosome)	PREDICTED: 60S ribosomal protein L9-1-like [Nicotiana sylvestris]	28.5711	28.6013	33.8096	85.7661	41.9838	71.2345
107780466	LOC107780466	XM_016601018.1	GO:0009813(flavonoid biosynthetic process);GO:0043231(intracellular membrane-bounded organelle);GO:0052696(flavonoid glucuronidation);GO:0080043(quercetin 3-O-glucosyltransferase activity);GO:0080044(quercetin 7-O-glucosyltransferase activity)	NA	PREDICTED: 7-deoxyloganetic acid glucosyltransferase-like [Nicotiana tabacum]	4.27776	13.4576	13.3853	1.94223	4.71247	2.71457
107795899	LOC107795899	XM_016618606.1	GO:0000304(response to singlet oxygen);GO:0005524(ATP binding);GO:0005783(endoplasmic reticulum);GO:0005886(plasma membrane);GO:0009737(response to abscisic acid);GO:0016021(integral component of membrane);GO:0016787(hydrolase activity);GO:0016887(ATPase activity)	NA	PREDICTED: AAA-ATPase At3g28580-like [Nicotiana tabacum]	0.867085	6.71216	5.99286	0	0.012058	0.106666
107795906	LOC107795906	XM_016618615.1	GO:0000304(response to singlet oxygen);GO:0005524(ATP binding);GO:0005783(endoplasmic reticulum);GO:0005886(plasma membrane);GO:0009737(response to abscisic acid);GO:0016021(integral component of membrane);GO:0016787(hydrolase activity);GO:0016887(ATPase activity)	NA	PREDICTED: AAA-ATPase At3g28580-like [Nicotiana tabacum]	0.384847	1.56301	1.98602	0	0.014335	0.032689
107813292	LOC107813292	XM_016638543.1	GO:0000304(response to singlet oxygen);GO:0005524(ATP binding);GO:0005783(endoplasmic reticulum);GO:0005886(plasma membrane);GO:0009737(response to abscisic acid);GO:0016021(integral component of membrane);GO:0016787(hydrolase activity);GO:0016887(ATPase activity)	NA	PREDICTED: AAA-ATPase At3g28580-like [Nicotiana tomentosiformis]	0.477597	4.34499	5.66105	0.271585	0.082704	0.525304
107778696	LOC107778696	XM_016598983.1	GO:0016787(hydrolase activity)	NA	PREDICTED: AB hydrolase superfamily protein YfhM-like [Nicotiana tabacum]	2.08411	8.39427	6.95695	0.517064	0.773428	0.808823
107831387	LOC107831387	XM_016659148.1	GO:0006869(lipid transport);GO:0042626(ATPase activity, coupled to transmembrane movement of substances);GO:0043231(intracellular membrane-bounded organelle)	NA	PREDICTED: ABC transporter A family member 1-like [Nicotiana sylvestris]	2.88105	5.42178	6.762	2.18097	1.66155	2.82105
107818627	LOC107818627	XM_016644669.1	GO:0000325(plant-type vacuole);GO:0005524(ATP binding);GO:0005773(vacuole);GO:0005774(vacuolar membrane);GO:0005886(plasma membrane);GO:0008559(xenobiotic transmembrane transporting ATPase activity);GO:0009506(plasmodesma);GO:0010290(chlorophyll catabolite transmembrane transporter activity);GO:0015431(glutathione S-conjugate-exporting ATPase activity);GO:0016021(integral component of membrane);G…	NA	PREDICTED: ABC transporter C family member 3-like, partial [Nicotiana tabacum]	4.09462	8.58294	7.67409	1.46638	3.67003	2.77669
107830794	LOC107830794	XM_016658446.1	GO:0005737(cytoplasm)	NA	PREDICTED: ABC transporter F family member 4-like isoform X1 [Nicotiana tomentosiformis]	0.527904	0.320625	0.349285	1.63385	0.588175	1.282
107776014	LOC107776014	XM_016595823.1	GO:0005886(plasma membrane);GO:0016021(integral component of membrane);GO:0042626(ATPase activity, coupled to transmembrane movement of substances)	NA	PREDICTED: ABC transporter G family member 5-like [Nicotiana tabacum]	1.09022	0.205782	0.287902	2.58801	1.02866	2.23083
107815995	LOC107815995	XM_016641653.1	GO:0004864(protein phosphatase inhibitor activity);GO:0005634(nucleus);GO:0005737(cytoplasm);GO:0009738(abscisic acid-activated signaling pathway);GO:0010427(abscisic acid binding);GO:0080163(regulation of protein serine/threonine phosphatase activity)	04016(MAPK signaling pathway - plant);04075(Plant hormone signal transduction)	PREDICTED: abscisic acid receptor PYL2-like [Nicotiana sylvestris]	2.82549	3.71348	3.21898	1.05831	1.02595	1.7545
107778387	LOC107778387	XM_016598638.1	GO:0004864(protein phosphatase inhibitor activity);GO:0005634(nucleus);GO:0005737(cytoplasm);GO:0009738(abscisic acid-activated signaling pathway);GO:0010427(abscisic acid binding);GO:0080163(regulation of protein serine/threonine phosphatase activity)	04016(MAPK signaling pathway - plant);04075(Plant hormone signal transduction)	PREDICTED: abscisic acid receptor PYL4-like [Nicotiana sylvestris]	2.80732	4.09261	6.67375	1.32823	1.148	0.850835
107788622	LOC107788622	XM_016610315.1	GO:0004864(protein phosphatase inhibitor activity);GO:0005634(nucleus);GO:0005737(cytoplasm);GO:0009738(abscisic acid-activated signaling pathway);GO:0010427(abscisic acid binding);GO:0080163(regulation of protein serine/threonine phosphatase activity)	04016(MAPK signaling pathway - plant);04075(Plant hormone signal transduction)	PREDICTED: abscisic acid receptor PYL4-like [Nicotiana tabacum]	7.18224	8.89396	9.13123	3.75665	1.41459	1.81249
107794010	LOC107794010	XM_016616459.1	GO:0004864(protein phosphatase inhibitor activity);GO:0005634(nucleus);GO:0005737(cytoplasm);GO:0009738(abscisic acid-activated signaling pathway);GO:0010427(abscisic acid binding);GO:0080163(regulation of protein serine/threonine phosphatase activity)	04016(MAPK signaling pathway - plant);04075(Plant hormone signal transduction)	PREDICTED: abscisic acid receptor PYL4-like [Nicotiana tabacum]	1.32987	1.39136	3.45955	0.614561	0.633752	0.259188
107822698	LOC107822698	XM_016649259.1	GO:0004864(protein phosphatase inhibitor activity);GO:0005634(nucleus);GO:0005737(cytoplasm);GO:0009738(abscisic acid-activated signaling pathway);GO:0010427(abscisic acid binding);GO:0080163(regulation of protein serine/threonine phosphatase activity)	04016(MAPK signaling pathway - plant);04075(Plant hormone signal transduction)	PREDICTED: abscisic acid receptor PYL4-like [Nicotiana tomentosiformis]	3.66612	6.71892	7.3232	0.496982	0.785589	0.358078
107776093	LOC107776093	XM_016595914.1	GO:0000976(transcription regulatory region sequence-specific DNA binding);GO:0000977(RNA polymerase II regulatory region sequence-specific DNA binding);GO:0003677(DNA binding);GO:0003700(DNA binding transcription factor activity);GO:0005515(protein binding);GO:0005634(nucleus);GO:0006351(transcription, DNA-templated);GO:0006355(regulation of transcription, DNA-templated);GO:0009414(response to wa…	04075(Plant hormone signal transduction)	PREDICTED: ABSCISIC ACID-INSENSITIVE 5-like protein 7 [Nicotiana tabacum]	4.06433	4.55269	4.31362	1.87577	1.71722	2.73117
107792912	LOC107792912	XM_016615172.1	GO:0050285(sinapine esterase activity)	NA	PREDICTED: acetylajmalan esterase-like [Nicotiana tabacum]	0.342574	3.43746	7.24536	0	0.030592	0
107800244	LOC107800244	XM_016623395.1	GO:0005576(extracellular region);GO:0016042(lipid catabolic process);GO:0016788(hydrolase activity, acting on ester bonds);GO:0052689(carboxylic ester hydrolase activity)	NA	PREDICTED: acetylajmalan esterase-like [Nicotiana tabacum]	0.16077	0.131296	0.357016	2.22354	0.613238	1.01705
107771200	LOC107771200	XM_016590541.1	GO:0004568(chitinase activity);GO:0050832(defense response to fungus)	00520(Amino sugar and nucleotide sugar metabolism);01100(Metabolic pathways);04016(MAPK signaling pathway - plant)	PREDICTED: acidic endochitinase P [Nicotiana tomentosiformis]	7.05836	124.921	117.127	0.166351	0.097925	0.220414
107812827	LOC107812827	XM_016637996.1	GO:0004568(chitinase activity);GO:0005576(extracellular region);GO:0006032(chitin catabolic process);GO:0008061(chitin binding)	00520(Amino sugar and nucleotide sugar metabolism);01100(Metabolic pathways)	PREDICTED: acidic mammalian chitinase-like [Nicotiana tabacum]	4.48654	10.7111	8.48874	2.93796	1.8474	3.36678
107793943	LOC107793943	XM_016616393.1;XM_016616394.1;XM_016616395.1	GO:0005829(cytosol);GO:0006521(regulation of cellular amino acid metabolic process);GO:0009506(plasmodesma);GO:0009507(chloroplast);GO:0009735(response to cytokinin);GO:0009735(response to cytokinin)	NA	PREDICTED: ACT domain-containing protein ACR4-like isoform X1 [Nicotiana tabacum];PREDICTED: ACT domain-containing protein ACR4-like isoform X2 [Nicotiana tabacum];PREDICTED: ACT domain-containing protein ACR4-like isoform X3 [Nicotiana tabacum]	1.24279	0.721257	0.440432	2.90782	1.14532	1.8775
107779791	LOC107779791	XM_016600307.1	GO:0003779(actin binding);GO:0005622(intracellular);GO:0005737(cytoplasm);GO:0015629(actin cytoskeleton);GO:0030042(actin filament depolymerization)	NA	PREDICTED: actin-depolymerizing factor [Nicotiana tomentosiformis]	4.76929	9.10719	5.75359	2.43942	3.54934	2.15671
gene-LOC107781236	LOC107781236	gene-LOC107781236	GO:0000035(acyl binding);GO:0000036(acyl carrier activity);GO:0005829(cytosol);GO:0006633(fatty acid biosynthetic process);GO:0009245(lipid A biosynthetic process);GO:0009507(chloroplast);GO:0031177(phosphopantetheine binding)	NA	PREDICTED: acyl carrier protein 1, chloroplastic-like [Nicotiana tomentosiformis]	54.9929	24.9033	25.8751	98.9315	53.1745	99.0985
107760207	LOC107760207	XM_016578220.1;XM_016578223.1;XM_016578221.1	GO:0005634(nucleus);GO:0005737(cytoplasm);GO:0005773(vacuole);GO:0005829(cytosol);GO:0006508(proteolysis);GO:0009507(chloroplast);GO:0051289(protein homotetramerization);GO:0070009(serine-type aminopeptidase activity);GO:0070009(serine-type aminopeptidase activity)	NA	PREDICTED: acylamino-acid-releasing enzyme-like isoform X1 [Nicotiana sylvestris];PREDICTED: acylamino-acid-releasing enzyme-like isoform X7 [Nicotiana sylvestris]	1.71069	3.81525	3.47067	0.951465	1.46496	1.43984
gene-LOC107811003	LOC107811003	gene-LOC107811003	GO:0005634(nucleus);GO:0005737(cytoplasm);GO:0005773(vacuole);GO:0005829(cytosol);GO:0006508(proteolysis);GO:0009507(chloroplast);GO:0051289(protein homotetramerization);GO:0070009(serine-type aminopeptidase activity)	NA	PREDICTED: acylamino-acid-releasing enzyme-like isoform X6 [Nicotiana tomentosiformis]	1.69076	3.38462	2.17557	0.545511	0.833391	0.49708
107768900	LOC107768900	XM_016588066.1;XM_016588071.1	GO:0000062(fatty-acyl-CoA binding);GO:0001666(response to hypoxia);GO:0005576(extracellular region);GO:0005615(extracellular space);GO:0006952(defense response);GO:0008289(lipid binding);GO:0009617(response to bacterium);GO:0009646(response to absence of light);GO:0015908(fatty acid transport);GO:0042742(defense response to bacterium);GO:0050832(defense response to fungus);GO:0050832(defense resp…	NA	PREDICTED: acyl-CoA-binding domain-containing protein 3-like isoform X1 [Nicotiana sylvestris];PREDICTED: acyl-CoA-binding domain-containing protein 3-like isoform X2 [Nicotiana sylvestris]	1.23621	2.17588	1.55409	0.70942	0.50588	0.726397
107783887	LOC107783887	XM_016604911.1	GO:0000062(fatty-acyl-CoA binding);GO:0003995(acyl-CoA dehydrogenase activity);GO:0005777(peroxisome);GO:0009055(electron transfer activity);GO:0033539(fatty acid beta-oxidation using acyl-CoA dehydrogenase);GO:0050660(flavin adenine dinucleotide binding);GO:0052890(oxidoreductase activity, acting on the CH-CH group of donors, with a flavin as acceptor);GO:0055088(lipid homeostasis)	00071(Fatty acid degradation);00410(beta-Alanine metabolism);00592(alpha-Linolenic acid metabolism);00640(Propanoate metabolism);01040(Biosynthesis of unsaturated fatty acids);01100(Metabolic pathways);01110(Biosynthesis of secondary metabolites);01200(Carbon metabolism);01212(Fatty acid metabolism);04146(Peroxisome)	PREDICTED: acyl-coenzyme A oxidase 2, peroxisomal-like [Nicotiana tabacum]	2.52127	2.70114	1.98025	1.05526	1.14728	1.31814
107787030	LOC107787030	XM_016608557.1;XM_016608549.1	GO:0003999(adenine phosphoribosyltransferase activity);GO:0005737(cytoplasm);GO:0005829(cytosol);GO:0006166(purine ribonucleoside salvage);GO:0006168(adenine salvage);GO:0009116(nucleoside metabolic process);GO:0016740(transferase activity);GO:0044209(AMP salvage);GO:0044209(AMP salvage)	00230(Purine metabolism);01100(Metabolic pathways);01100(Metabolic pathways)	PREDICTED: adenine phosphoribosyltransferase 3 [Nicotiana tomentosiformis];PREDICTED: adenine phosphoribosyltransferase 3-like isoform X1 [Nicotiana tabacum]	4.96551	4.03498	4.24277	14.4223	12.7293	7.73915
107786763	LOC107786763	XR_001648224.1	GO:0004001(adenosine kinase activity);GO:0005507(copper ion binding);GO:0005524(ATP binding);GO:0005634(nucleus);GO:0005737(cytoplasm);GO:0005829(cytosol);GO:0005886(plasma membrane);GO:0006169(adenosine salvage);GO:0009506(plasmodesma);GO:0009507(chloroplast);GO:0016020(membrane);GO:0016032(viral process);GO:0019200(carbohydrate kinase activity);GO:0044209(AMP salvage);GO:0046686(response to cad…	NA	PREDICTED: adenosine kinase 2 [Nicotiana tomentosiformis]	11.4921	10.1811	11.9317	26.7959	18.1791	24.2406
107777734	LOC107777734	XM_016597864.1	GO:0000977(RNA polymerase II regulatory region sequence-specific DNA binding);GO:0003700(DNA binding transcription factor activity);GO:0005515(protein binding);GO:0005634(nucleus);GO:0006351(transcription, DNA-templated);GO:0006355(regulation of transcription, DNA-templated);GO:0009908(flower development);GO:0010048(vernalization response);GO:0045944(positive regulation of transcription by RNA po…	NA	PREDICTED: agamous-like MADS-box protein AGL19 isoform X1 [Nicotiana sylvestris]	0.202499	0.265094	0.639417	1.29769	0.567774	1.50873
107759228	LOC107759228	XM_016577113.1	GO:0000139(Golgi membrane);GO:0005515(protein binding);GO:0005789(endoplasmic reticulum membrane);GO:0005794(Golgi apparatus);GO:0008150(biological_process);GO:0016020(membrane);GO:0016021(integral component of membrane);GO:0031902(late endosome membrane)	NA	PREDICTED: ALA-interacting subunit 1-like [Nicotiana tabacum]	1.71293	4.8067	3.59744	0.396618	0.558692	0.925276
107826496	LOC107826496	XM_016653487.1	GO:0000139(Golgi membrane);GO:0005515(protein binding);GO:0005789(endoplasmic reticulum membrane);GO:0005794(Golgi apparatus);GO:0008150(biological_process);GO:0016020(membrane);GO:0016021(integral component of membrane);GO:0031902(late endosome membrane)	NA	PREDICTED: ALA-interacting subunit 1-like [Nicotiana tabacum]	1.85551	4.51822	5.19037	0.675173	1.11508	0.860556
107828015	LOC107828015	XM_016655266.1;XM_016655267.1	GO:0005739(mitochondrion);GO:0008453(alanine-glyoxylate transaminase activity);GO:0030170(pyridoxal phosphate binding);GO:0042802(identical protein binding);GO:0042802(identical protein binding)	00250(Alanine, aspartate and glutamate metabolism);00260(Glycine, serine and threonine metabolism);00270(Cysteine and methionine metabolism);00280(Valine, leucine and isoleucine degradation);01100(Metabolic pathways);01110(Biosynthesis of secondary metabolites);01110(Biosynthesis of secondary metabolites)	PREDICTED: alanine--glyoxylate aminotransferase 2 homolog 3, mitochondrial-like isoform X1 [Nicotiana sylvestris]	1.22319	1.4566	1.15815	0.461481	0.456069	0.628546
107827847	LOC107827847	XM_016655062.1	GO:0004022(alcohol dehydrogenase (NAD) activity);GO:0005737(cytoplasm);GO:0008270(zinc ion binding);GO:0055114(oxidation-reduction process)	00010(Glycolysis / Gluconeogenesis);00071(Fatty acid degradation);00350(Tyrosine metabolism);01100(Metabolic pathways);01110(Biosynthesis of secondary metabolites)	PREDICTED: alcohol dehydrogenase-like 4 [Nicotiana sylvestris]	9.14864	22.1342	30.3736	4.58441	2.66313	5.38203
107787411	LOC107787411	XM_016608977.1	GO:0004022(alcohol dehydrogenase (NAD) activity);GO:0005737(cytoplasm);GO:0008270(zinc ion binding);GO:0055114(oxidation-reduction process)	00010(Glycolysis / Gluconeogenesis);00071(Fatty acid degradation);00350(Tyrosine metabolism);01100(Metabolic pathways);01110(Biosynthesis of secondary metabolites)	PREDICTED: alcohol dehydrogenase-like 4 [Nicotiana tabacum]	4.69816	4.52793	7.74321	2.80528	1.512	2.0285
107786896	LOC107786896	XM_016608412.1	GO:0010345(suberin biosynthetic process);GO:0035336(long-chain fatty-acyl-CoA metabolic process);GO:0043231(intracellular membrane-bounded organelle);GO:0080019(fatty-acyl-CoA reductase (alcohol-forming) activity)	00073(Cutin, suberine and wax biosynthesis);04146(Peroxisome)	PREDICTED: alcohol-forming fatty acyl-CoA reductase-like [Nicotiana tabacum]	0.643213	0.443057	0.485301	1.17527	1.21758	1.13645
107782067	LOC107782067	XM_016602896.1	GO:0004029(aldehyde dehydrogenase (NAD) activity)	00010(Glycolysis / Gluconeogenesis);00053(Ascorbate and aldarate metabolism);00071(Fatty acid degradation);00280(Valine, leucine and isoleucine degradation);00310(Lysine degradation);00330(Arginine and proline metabolism);00340(Histidine metabolism);00380(Tryptophan metabolism);00410(beta-Alanine metabolism);00561(Glycerolipid metabolism);00620(Pyruvate metabolism);00770(Pantothenate and CoA bios…	PREDICTED: aldehyde dehydrogenase family 2 member B7, mitochondrial-like [Nicotiana sylvestris]	0.952495	2.20561	4.23101	0.286452	0.14517	0.369928
107801292	LOC107801292	XM_016624599.1	GO:0004029(aldehyde dehydrogenase (NAD) activity)	00010(Glycolysis / Gluconeogenesis);00053(Ascorbate and aldarate metabolism);00071(Fatty acid degradation);00280(Valine, leucine and isoleucine degradation);00310(Lysine degradation);00330(Arginine and proline metabolism);00340(Histidine metabolism);00380(Tryptophan metabolism);00410(beta-Alanine metabolism);00561(Glycerolipid metabolism);00620(Pyruvate metabolism);00770(Pantothenate and CoA bios…	PREDICTED: aldehyde dehydrogenase family 2 member B7, mitochondrial-like [Nicotiana tabacum]	3.72171	5.03264	6.38095	2.45807	1.59653	2.11237
107783292	LOC107783292	XM_016604265.1	GO:0004029(aldehyde dehydrogenase (NAD) activity)	00940(Phenylpropanoid biosynthesis)	PREDICTED: aldehyde dehydrogenase family 2 member C4 [Nicotiana sylvestris]	2.71479	6.23666	3.86819	0.920113	1.934	1.62919
107793653	LOC107793653	XM_016616050.1;XM_016616048.1;XM_016616047.1	GO:0004029(aldehyde dehydrogenase (NAD) activity);GO:0004029(aldehyde dehydrogenase (NAD) activity)	00940(Phenylpropanoid biosynthesis);00940(Phenylpropanoid biosynthesis)	PREDICTED: aldehyde dehydrogenase family 2 member C4-like isoform X3 [Nicotiana tabacum];PREDICTED: aldehyde dehydrogenase family 2 member C4-like isoform X2 [Nicotiana tabacum];PREDICTED: aldehyde dehydrogenase family 2 member C4-like isoform X1 [Nicotiana tabacum]	11.0824	20.2632	19.1817	3.84369	4.75033	5.19245
107788423	LOC107788423	XM_016610103.1	GO:0004034(aldose 1-epimerase activity);GO:0005737(cytoplasm);GO:0006006(glucose metabolic process);GO:0006012(galactose metabolic process);GO:0030246(carbohydrate binding)	00010(Glycolysis / Gluconeogenesis);00052(Galactose metabolism);01100(Metabolic pathways);01110(Biosynthesis of secondary metabolites)	PREDICTED: aldose 1-epimerase-like [Nicotiana tomentosiformis]	1.46528	3.95706	5.44795	0.204367	0.198581	0.496347
107787175	LOC107787175	XM_016608707.1;XM_016608708.1;XM_016608706.1	GO:0004034(aldose 1-epimerase activity);GO:0005737(cytoplasm);GO:0006006(glucose metabolic process);GO:0006012(galactose metabolic process);GO:0030246(carbohydrate binding);GO:0030246(carbohydrate binding)	00010(Glycolysis / Gluconeogenesis);00052(Galactose metabolism);01100(Metabolic pathways);01110(Biosynthesis of secondary metabolites);01110(Biosynthesis of secondary metabolites)	PREDICTED: aldose 1-epimerase-like isoform X2 [Nicotiana tabacum];PREDICTED: aldose 1-epimerase-like isoform X3 [Nicotiana tabacum];aldose 1-epimerase-like precursor [Nicotiana tabacum]	2.21977	4.64137	4.68395	0.621361	1.23954	0.854891
gene-LOC107793711	LOC107793711	gene-LOC107793711	GO:0005576(extracellular region)	NA	PREDICTED: alkane hydroxylase MAH1-like [Nicotiana attenuata]	0.570824	0.243752	0.173039	1.4034	1.26611	1.16264
107774692	LOC107774692	XM_016594316.1	GO:0005794(Golgi apparatus);GO:0005829(cytosol);GO:0009832(plant-type cell wall biogenesis);GO:0033356(UDP-L-arabinose metabolic process);GO:0052691(UDP-arabinopyranose mutase activity)	00520(Amino sugar and nucleotide sugar metabolism);01100(Metabolic pathways)	PREDICTED: alpha-1,4-glucan-protein synthase [UDP-forming] 2-like [Nicotiana tomentosiformis]	3.1263	2.18101	2.40458	8.12454	3.37185	9.14409
107770333	LOC107770333	XM_016589631.1	GO:0000139(Golgi membrane);GO:0005794(Golgi apparatus);GO:0005795(Golgi stack);GO:0006486(protein glycosylation);GO:0008375(acetylglucosaminyltransferase activity);GO:0008455(alpha-1,6-mannosylglycoprotein 2-beta-N-acetylglucosaminyltransferase activity);GO:0009312(oligosaccharide biosynthetic process);GO:0016021(integral component of membrane)	00510(N-Glycan biosynthesis);00513(Various types of N-glycan biosynthesis);01100(Metabolic pathways)	PREDICTED: alpha-1,6-mannosyl-glycoprotein 2-beta-N-acetylglucosaminyltransferase [Nicotiana sylvestris]	2.87424	3.9824	4.20771	1.55308	1.94113	1.68149
107783940	LOC107783940	XM_016604968.1	GO:0005983(starch catabolic process);GO:0005987(sucrose catabolic process)	00500(Starch and sucrose metabolism);01100(Metabolic pathways);01110(Biosynthesis of secondary metabolites)	PREDICTED: alpha-amylase-like [Nicotiana tabacum]	0.155661	5.55154	7.58835	0.10909	0.100449	0.322886
107775774	LOC107775774	XM_016595549.1;XM_016595550.1	GO:0005515(protein binding);GO:0005524(ATP binding);GO:0005739(mitochondrion);GO:0005983(starch catabolic process);GO:0009507(chloroplast);GO:0009570(chloroplast stroma);GO:0009610(response to symbiotic fungus);GO:0009631(cold acclimation);GO:0009941(chloroplast envelope);GO:0016310(phosphorylation);GO:0046872(metal ion binding);GO:0050521(alpha-glucan, water dikinase activity);GO:0050521(alpha-g…	NA	PREDICTED: alpha-glucan water dikinase, chloroplastic isoform X1 [Nicotiana tabacum];PREDICTED: alpha-glucan water dikinase, chloroplastic isoform X2 [Nicotiana tabacum]	41.9734	86.3404	91.1071	25.1121	43.0945	32.5284
107815276	LOC107815276	XM_016640838.1	GO:0004553(hydrolase activity, hydrolyzing O-glycosyl compounds);GO:0005576(extracellular region);GO:0005618(cell wall);GO:0005829(cytosol);GO:0009044(xylan 1,4-beta-xylosidase activity);GO:0009505(plant-type cell wall);GO:0009506(plasmodesma);GO:0009507(chloroplast);GO:0010411(xyloglucan metabolic process);GO:0030246(carbohydrate binding);GO:0045493(xylan catabolic process);GO:0046556(alpha-L-ar…	NA	PREDICTED: alpha-xylosidase 1-like [Nicotiana sylvestris]	0.92221	0.263202	0.46163	2.38301	0.609364	3.01122
107824732	LOC107824732	XM_016651534.1	GO:0005887(integral component of plasma membrane);GO:0008519(ammonium transmembrane transporter activity);GO:0015695(organic cation transport);GO:0019740(nitrogen utilization);GO:0072488(ammonium transmembrane transport)	NA	PREDICTED: ammonium transporter 1 member 1 [Nicotiana tabacum]	2.60878	8.17041	7.18461	0.893403	1.71328	2.1627
107776942	LOC107776942	XM_016596896.1	GO:0005887(integral component of plasma membrane);GO:0008519(ammonium transmembrane transporter activity);GO:0015695(organic cation transport);GO:0019740(nitrogen utilization);GO:0072488(ammonium transmembrane transport)	NA	PREDICTED: ammonium transporter 1 member 1-like [Nicotiana tabacum]	0.676146	2.35408	1.85812	0.275597	0.345548	0.35989
107802452	LOC107802452	XM_016625960.1	GO:0005887(integral component of plasma membrane);GO:0008519(ammonium transmembrane transporter activity);GO:0015695(organic cation transport);GO:0015696(ammonium transport);GO:0019740(nitrogen utilization);GO:0072488(ammonium transmembrane transport)	NA	PREDICTED: ammonium transporter 1 member 2 [Nicotiana tabacum]	8.18435	29.0399	22.8295	3.02604	7.57835	5.91597
107805306	LOC107805306	XM_016629315.1	GO:0005887(integral component of plasma membrane);GO:0008519(ammonium transmembrane transporter activity);GO:0015695(organic cation transport);GO:0019740(nitrogen utilization);GO:0072488(ammonium transmembrane transport)	NA	PREDICTED: ammonium transporter 2 [Nicotiana sylvestris]	0.366588	1.97985	1.971	0.118841	0.050556	0.165903
107820270	LOC107820270	XM_016646530.1	GO:0005887(integral component of plasma membrane);GO:0008519(ammonium transmembrane transporter activity);GO:0015695(organic cation transport);GO:0019740(nitrogen utilization);GO:0072488(ammonium transmembrane transport)	NA	PREDICTED: ammonium transporter 2-like [Nicotiana tabacum]	1.34886	6.00301	4.61102	0.141628	0.13116	0.323622
107767085	LOC107767085	XM_016585998.1	GO:0016021(integral component of membrane)	NA	PREDICTED: ankyrin repeat-containing protein At5g02620-like [Nicotiana tabacum]	1.43673	1.99098	1.79738	0.332646	0.518584	0.544157
107821785	LOC107821785	XM_016648237.1;XM_016648235.1	GO:0005509(calcium ion binding);GO:0005544(calcium-dependent phospholipid binding);GO:0005773(vacuole);GO:0009408(response to heat);GO:0009409(response to cold);GO:0009414(response to water deprivation);GO:0009507(chloroplast);GO:0009651(response to salt stress);GO:0009986(cell surface);GO:0009986(cell surface)	NA	PREDICTED: annexin D3-like isoform X2 [Nicotiana sylvestris];PREDICTED: annexin D3-like isoform X1 [Nicotiana sylvestris]	0.951925	0.467355	0.918765	1.21542	1.63625	2.67114
107816867	LOC107816867	XM_016642609.1	GO:0008194(UDP-glycosyltransferase activity);GO:0009813(flavonoid biosynthetic process);GO:0043231(intracellular membrane-bounded organelle);GO:0052696(flavonoid glucuronidation)	NA	PREDICTED: anthocyanidin 3-O-glucosyltransferase 2-like [Nicotiana sylvestris]	0.439743	1.53864	1.13269	0.143918	0.111087	0.093157
107795162	LOC107795162	XM_016617744.1	GO:0009813(flavonoid biosynthetic process);GO:0043231(intracellular membrane-bounded organelle);GO:0052696(flavonoid glucuronidation);GO:0080043(quercetin 3-O-glucosyltransferase activity);GO:0080044(quercetin 7-O-glucosyltransferase activity)	NA	PREDICTED: anthocyanidin 3-O-glucosyltransferase 4-like [Nicotiana tabacum]	12.8612	32.5599	28.3061	7.40832	12.2181	10.2128
107799848	LOC107799848	XM_016622990.1	GO:0033810(anthocyanin 5-O-glucoside 6'''-O-malonyltransferase activity)	NA	PREDICTED: anthocyanin 5-aromatic acyltransferase-like [Nicotiana sylvestris]	7.75842	10.7014	10.1451	3.72029	5.27521	3.04466
107769932	LOC107769932	XM_016589189.1;XM_016589188.1	GO:0000162(tryptophan biosynthetic process);GO:0003824(catalytic activity);GO:0005829(cytosol);GO:0005829(cytosol)	00400(Phenylalanine, tyrosine and tryptophan biosynthesis);01100(Metabolic pathways);01110(Biosynthesis of secondary metabolites);01230(Biosynthesis of amino acids);01230(Biosynthesis of amino acids)	PREDICTED: anthranilate phosphoribosyltransferase, chloroplastic-like isoform X2 [Nicotiana tabacum];PREDICTED: anthranilate phosphoribosyltransferase, chloroplastic-like isoform X1 [Nicotiana tabacum]	2.17548	0.908994	1.3435	5.8078	2.06729	5.38202
107770616	LOC107770616	XM_016589940.1	GO:0003677(DNA binding);GO:0003700(DNA binding transcription factor activity);GO:0005634(nucleus);GO:0006351(transcription, DNA-templated);GO:0006355(regulation of transcription, DNA-templated);GO:0009741(response to brassinosteroid);GO:0009873(ethylene-activated signaling pathway);GO:0009910(negative regulation of flower development);GO:0045892(negative regulation of transcription, DNA-templated…	NA	PREDICTED: AP2/ERF and B3 domain-containing transcription factor RAV1-like [Nicotiana tomentosiformis]	3.00395	2.82885	2.91461	0.657719	0.845254	0.895317
107788490	LOC107788490	XM_016610167.1	GO:0003677(DNA binding);GO:0003700(DNA binding transcription factor activity);GO:0005515(protein binding);GO:0005634(nucleus);GO:0006351(transcription, DNA-templated);GO:0006355(regulation of transcription, DNA-templated);GO:0009873(ethylene-activated signaling pathway);GO:0048573(photoperiodism, flowering)	NA	PREDICTED: AP2/ERF and B3 domain-containing transcription repressor RAV2-like [Nicotiana tabacum]	6.95357	7.20493	7.23572	1.69439	3.27951	2.13171
107799083	LOC107799083	XM_016622155.1	GO:0003729(mRNA binding);GO:0005515(protein binding);GO:0005634(nucleus);GO:0005773(vacuole);GO:0005886(plasma membrane);GO:0005887(integral component of plasma membrane);GO:0006810(transport);GO:0006833(water transport);GO:0009506(plasmodesma);GO:0009737(response to abscisic acid);GO:0015250(water channel activity);GO:0016020(membrane);GO:0034220(ion transmembrane transport);GO:0046658(anchored …	NA	PREDICTED: aquaporin PIP2-7-like [Nicotiana sylvestris]	4.97525	2.02038	2.5377	11.5956	5.25543	9.52406
107809188	LOC107809188	XM_016633778.1	GO:0005887(integral component of plasma membrane);GO:0009705(plant-type vacuole membrane);GO:0009992(cellular water homeostasis);GO:0015250(water channel activity);GO:0015254(glycerol channel activity);GO:0034220(ion transmembrane transport);GO:0042807(central vacuole)	NA	PREDICTED: aquaporin-1-like [Nicotiana tabacum]	1.4315	7.21295	3.41902	0.150914	0.656806	0.79646
107797567	LOC107797567	XM_016620466.1	GO:0000139(Golgi membrane);GO:0005768(endosome);GO:0005794(Golgi apparatus);GO:0005802(trans-Golgi network);GO:0016021(integral component of membrane);GO:0016757(transferase activity, transferring glycosyl groups);GO:0042546(cell wall biogenesis);GO:0071555(cell wall organization);GO:0080147(root hair cell development)	00514(Other types of O-glycan biosynthesis)	PREDICTED: arabinosyltransferase RRA3-like [Nicotiana tabacum]	0.435457	1.36233	1.586	0	0	0
107767889	LOC107767889	XM_016586997.1	GO:0004664(prephenate dehydratase activity);GO:0009094(L-phenylalanine biosynthetic process);GO:0009507(chloroplast);GO:0009570(chloroplast stroma);GO:0047769(arogenate dehydratase activity)	00400(Phenylalanine, tyrosine and tryptophan biosynthesis);01100(Metabolic pathways);01110(Biosynthesis of secondary metabolites);01230(Biosynthesis of amino acids)	PREDICTED: arogenate dehydratase/prephenate dehydratase 1, chloroplastic [Nicotiana sylvestris]	0.587168	0.674814	0.343859	1.67176	0.715068	1.5722
107805165	LOC107805165	XM_016629158.1	GO:0004664(prephenate dehydratase activity);GO:0009094(L-phenylalanine biosynthetic process);GO:0009507(chloroplast);GO:0009570(chloroplast stroma);GO:0047769(arogenate dehydratase activity)	00400(Phenylalanine, tyrosine and tryptophan biosynthesis);01100(Metabolic pathways);01110(Biosynthesis of secondary metabolites);01230(Biosynthesis of amino acids)	PREDICTED: arogenate dehydratase/prephenate dehydratase 1, chloroplastic [Nicotiana tomentosiformis]	3.0078	1.84086	1.63977	5.14137	3.70484	4.21058
107790669	LOC107790669	XM_016612623.1	GO:0004066(asparagine synthase (glutamine-hydrolyzing) activity);GO:0005829(cytosol);GO:0006529(asparagine biosynthetic process);GO:0006541(glutamine metabolic process);GO:0009646(response to absence of light);GO:0042803(protein homodimerization activity)	00250(Alanine, aspartate and glutamate metabolism);01100(Metabolic pathways);01110(Biosynthesis of secondary metabolites);01230(Biosynthesis of amino acids)	PREDICTED: asparagine synthetase [glutamine-hydrolyzing] [Nicotiana sylvestris]	5.47053	9.64517	7.44804	0.465275	2.43573	1.03317
107830560	LOC107830560	XM_016658168.1	GO:0004066(asparagine synthase (glutamine-hydrolyzing) activity);GO:0005829(cytosol);GO:0006529(asparagine biosynthetic process);GO:0006541(glutamine metabolic process);GO:0009646(response to absence of light);GO:0042803(protein homodimerization activity)	00250(Alanine, aspartate and glutamate metabolism);01100(Metabolic pathways);01110(Biosynthesis of secondary metabolites);01230(Biosynthesis of amino acids)	PREDICTED: asparagine synthetase [glutamine-hydrolyzing] [Nicotiana tabacum]	1.57839	3.82912	3.58567	0.759943	0.765805	1.12859
107825707	LOC107825707	XR_001657140.1;XM_016652595.1	GO:0004069(L-aspartate:2-oxoglutarate aminotransferase activity);GO:0030170(pyridoxal phosphate binding);GO:0042802(identical protein binding);GO:0042802(identical protein binding)	00220(Arginine biosynthesis);00250(Alanine, aspartate and glutamate metabolism);00270(Cysteine and methionine metabolism);00330(Arginine and proline metabolism);00350(Tyrosine metabolism);00360(Phenylalanine metabolism);00400(Phenylalanine, tyrosine and tryptophan biosynthesis);00710(Carbon fixation in photosynthetic organisms);00950(Isoquinoline alkaloid biosynthesis);00960(Tropane, piperidine a…	PREDICTED: aspartate aminotransferase, cytoplasmic-like [Nicotiana tabacum]	9.2395	15.1691	15.0619	3.62698	6.15277	4.74868
107813234	LOC107813234	XM_016638478.1	GO:0004073(aspartate-semialdehyde dehydrogenase activity);GO:0005739(mitochondrion);GO:0006520(cellular amino acid metabolic process);GO:0009507(chloroplast);GO:0009536(plastid);GO:0009570(chloroplast stroma);GO:0016620(oxidoreductase activity, acting on the aldehyde or oxo group of donors, NAD or NADP as acceptor)	00260(Glycine, serine and threonine metabolism);00261(Monobactam biosynthesis);00270(Cysteine and methionine metabolism);00300(Lysine biosynthesis);01100(Metabolic pathways);01110(Biosynthesis of secondary metabolites);01210(2-Oxocarboxylic acid metabolism);01230(Biosynthesis of amino acids)	PREDICTED: aspartate-semialdehyde dehydrogenase-like [Nicotiana tabacum]	6.4493	5.4807	7.70414	18.3628	10.132	13.7196
107766898	LOC107766898	XM_016585788.1;XM_016585787.1	GO:0004190(aspartic-type endopeptidase activity);GO:0006508(proteolysis);GO:0030163(protein catabolic process);GO:0030163(protein catabolic process)	NA	PREDICTED: aspartic proteinase A1-like isoform X1 [Nicotiana sylvestris]	2.3978	0.55429	0.063482	20.8012	8.70694	27.3281
107765921	LOC107765921	XM_016584622.1	GO:0004190(aspartic-type endopeptidase activity);GO:0006508(proteolysis);GO:0030163(protein catabolic process)	NA	PREDICTED: aspartic proteinase nepenthesin-2-like [Nicotiana sylvestris]	13.7178	7.35244	4.11778	21.9623	13.9809	21.9275
107794647	LOC107794647	XM_016617159.1;XM_016617160.1	GO:0004190(aspartic-type endopeptidase activity);GO:0006508(proteolysis);GO:0030163(protein catabolic process);GO:0030163(protein catabolic process)	NA	PREDICTED: aspartic proteinase nepenthesin-2-like isoform X1 [Nicotiana tabacum];PREDICTED: aspartic proteinase nepenthesin-2-like isoform X2 [Nicotiana tabacum]	3.28912	1.43641	1.20169	6.769	3.63114	7.39217
107787118	LOC107787118	XM_016608642.1;XM_016608643.1	GO:0004190(aspartic-type endopeptidase activity);GO:0006508(proteolysis);GO:0030163(protein catabolic process);GO:0030163(protein catabolic process)	NA	PREDICTED: aspartic proteinase-like [Nicotiana tabacum]	0.598307	0.340425	0.135069	4.13402	1.02861	4.95877
107818598	LOC107818598	XM_016644636.1;XM_016644638.1	GO:0004190(aspartic-type endopeptidase activity);GO:0006508(proteolysis);GO:0030163(protein catabolic process);GO:0030163(protein catabolic process)	NA	PREDICTED: aspartic proteinase-like [Nicotiana tomentosiformis]	1.03467	0.628681	0.930878	4.75447	1.68573	4.76613
107806163	LOC107806163	XM_016630272.1	GO:0004190(aspartic-type endopeptidase activity);GO:0006508(proteolysis);GO:0030163(protein catabolic process)	NA	PREDICTED: aspartyl protease AED3 [Nicotiana tomentosiformis]	2.91064	0.544945	0.926626	25.2371	3.1436	20.3327
107779946	LOC107779946	XM_016600452.1	GO:0004190(aspartic-type endopeptidase activity);GO:0006508(proteolysis);GO:0030163(protein catabolic process)	NA	PREDICTED: aspartyl protease AED3-like [Nicotiana tabacum]	17.6151	9.05962	7.89086	40.4531	14.2195	38.9923
107807180	LOC107807180	XM_016631514.1	GO:0004190(aspartic-type endopeptidase activity);GO:0006508(proteolysis);GO:0030163(protein catabolic process)	NA	PREDICTED: aspartyl protease family protein 2-like [Nicotiana tabacum]	2.70289	0.813098	1.08186	6.42086	2.77709	4.26805
107814840	LOC107814840	XM_016640315.1	GO:0004190(aspartic-type endopeptidase activity);GO:0006508(proteolysis);GO:0030163(protein catabolic process)	NA	PREDICTED: aspartyl protease family protein At5g10770-like [Nicotiana tabacum]	1.09691	0.647575	0.436509	1.30279	1.43888	1.93744
107812271	LOC107812271	XM_016637334.1	GO:0003677(DNA binding);GO:0005634(nucleus);GO:0005829(cytosol);GO:0006351(transcription, DNA-templated);GO:0006355(regulation of transcription, DNA-templated)	NA	PREDICTED: AT-hook motif nuclear-localized protein 10-like isoform X1 [Nicotiana tomentosiformis]	0.957088	0.912587	0.796267	3.98781	1.18502	4.28274
107802851	LOC107802851	XM_016626429.1	GO:0000103(sulfate assimilation);GO:0004020(adenylylsulfate kinase activity)	00230(Purine metabolism);00261(Monobactam biosynthesis);00450(Selenocompound metabolism);00920(Sulfur metabolism);01100(Metabolic pathways);01110(Biosynthesis of secondary metabolites)	PREDICTED: ATP sulfurylase 1, chloroplastic-like [Nicotiana sylvestris]	26.6077	48.0043	48.4554	15.6158	23.0511	21.9268
107773366	LOC107773366	XM_016592790.1	GO:0000103(sulfate assimilation);GO:0004020(adenylylsulfate kinase activity)	00230(Purine metabolism);00261(Monobactam biosynthesis);00450(Selenocompound metabolism);00920(Sulfur metabolism);01100(Metabolic pathways);01110(Biosynthesis of secondary metabolites)	PREDICTED: ATP sulfurylase 1, chloroplastic-like [Nicotiana tabacum]	7.59712	7.90722	6.78871	3.09582	4.12208	3.20623
107781534	LOC107781534	XM_016602255.1	GO:0000103(sulfate assimilation);GO:0004020(adenylylsulfate kinase activity)	00230(Purine metabolism);00261(Monobactam biosynthesis);00450(Selenocompound metabolism);00920(Sulfur metabolism);01100(Metabolic pathways);01110(Biosynthesis of secondary metabolites)	PREDICTED: ATP sulfurylase 1, chloroplastic-like [Nicotiana tabacum]	34.5292	64.8796	65.3565	18.7889	24.4627	24.0883
107768144	LOC107768144	XR_001644098.1;XR_001644092.1;XR_001644101.1;XR_001644094.1;XR_001644093.1;XR_001644100.1;XR_001644096.1;XR_001644095.1	GO:0005887(integral component of plasma membrane);GO:0008553(proton-exporting ATPase activity, phosphorylative mechanism);GO:0043231(intracellular membrane-bounded organelle);GO:0051453(regulation of intracellular pH);GO:1902600(proton transmembrane transport);GO:1902600(proton transmembrane transport)	NA	PREDICTED: ATPase 9, plasma membrane-type [Tarenaya hassleriana]	2.60606	2.46416	2.87853	1.24676	0.958622	1.76635
107764603	LOC107764603	XM_016583201.1;XM_016583200.1	GO:0003872(6-phosphofructokinase activity);GO:0005524(ATP binding);GO:0005737(cytoplasm);GO:0005829(cytosol);GO:0005945(6-phosphofructokinase complex);GO:0006002(fructose 6-phosphate metabolic process);GO:0006096(glycolytic process);GO:0010053(root epidermal cell differentiation);GO:0046872(metal ion binding);GO:0046872(metal ion binding)	00010(Glycolysis / Gluconeogenesis);00030(Pentose phosphate pathway);00051(Fructose and mannose metabolism);00052(Galactose metabolism);01100(Metabolic pathways);01110(Biosynthesis of secondary metabolites);01200(Carbon metabolism);01230(Biosynthesis of amino acids);03018(RNA degradation);03018(RNA degradation)	PREDICTED: ATP-dependent 6-phosphofructokinase 6-like isoform X1 [Nicotiana sylvestris]	3.18067	6.18136	5.24857	1.27174	2.50996	2.17571
107760272	LOC107760272	XM_016578299.1;XM_016578300.1	GO:0003872(6-phosphofructokinase activity);GO:0005524(ATP binding);GO:0005737(cytoplasm);GO:0005829(cytosol);GO:0005945(6-phosphofructokinase complex);GO:0006002(fructose 6-phosphate metabolic process);GO:0006096(glycolytic process);GO:0010053(root epidermal cell differentiation);GO:0046872(metal ion binding);GO:0046872(metal ion binding)	00010(Glycolysis / Gluconeogenesis);00030(Pentose phosphate pathway);00051(Fructose and mannose metabolism);00052(Galactose metabolism);01100(Metabolic pathways);01110(Biosynthesis of secondary metabolites);01200(Carbon metabolism);01230(Biosynthesis of amino acids);03018(RNA degradation);03018(RNA degradation)	PREDICTED: ATP-dependent 6-phosphofructokinase 6-like isoform X1 [Nicotiana tomentosiformis]	1.91145	5.61104	4.96895	1.00984	1.79971	1.88622
107776013	LOC107776013	XM_016595822.1	GO:0003674(molecular_function);GO:0008150(biological_process)	NA	PREDICTED: ATP-dependent RNA helicase A [Nicotiana sylvestris]	12.7295	16.1855	14.5526	6.10398	8.69317	6.57644
107787619	LOC107787619	XM_016609214.1;XM_016609215.1	GO:0003677(DNA binding);GO:0003700(DNA binding transcription factor activity);GO:0005515(protein binding);GO:0005634(nucleus);GO:0006351(transcription, DNA-templated);GO:0006355(regulation of transcription, DNA-templated);GO:0009733(response to auxin);GO:0009734(auxin-activated signaling pathway);GO:0010150(leaf senescence);GO:0042802(identical protein binding);GO:0045892(negative regulation of t…	NA	PREDICTED: auxin response factor 1-like [Nicotiana sylvestris];PREDICTED: uncharacterized protein LOC107787619 isoform X2 [Nicotiana tabacum]	2.45596	3.26751	3.04688	1.03292	1.18415	1.141
107770478	LOC107770478	XM_016589792.1	GO:0005618(cell wall);GO:0033609(oxalate metabolic process);GO:0046564(oxalate decarboxylase activity)	NA	PREDICTED: auxin-binding protein ABP19a-like [Nicotiana tabacum]	26.7526	21.16	25.4596	59.7512	39.4585	52.3413
107822516	LOC107822516	XM_016649070.1	GO:0005516(calmodulin binding);GO:0005739(mitochondrion);GO:0009733(response to auxin)	04075(Plant hormone signal transduction)	PREDICTED: auxin-induced protein 15A-like [Nicotiana sylvestris]	1.69152	1.50346	1.79825	3.04294	4.11624	3.63421
107790589	LOC107790589	XM_016612540.1	GO:0003674(molecular_function);GO:0005737(cytoplasm);GO:0007275(multicellular organism development);GO:0009733(response to auxin);GO:0009734(auxin-activated signaling pathway);GO:0040008(regulation of growth)	NA	PREDICTED: auxin-induced protein X15-like [Nicotiana sylvestris]	3.79026	13.9287	8.58476	1.20149	1.68588	1.67863
107792782	LOC107792782	XM_016615018.1	GO:0005634(nucleus);GO:0007275(multicellular organism development)	NA	PREDICTED: auxin-repressed 12.5 kDa protein-like [Nicotiana sylvestris]	598.247	1017.04	1006.52	293.934	340.264	427.256
107794567	LOC107794567	XM_016617059.1	GO:0003674(molecular_function);GO:0005634(nucleus)	NA	PREDICTED: auxin-repressed 12.5 kDa protein-like [Nicotiana sylvestris]	171.659	275.641	224.036	95.3793	90.8455	110.213
107830474	LOC107830474	XM_016658040.1	GO:0005634(nucleus);GO:0007275(multicellular organism development)	NA	PREDICTED: auxin-repressed 12.5 kDa protein-like [Nicotiana tomentosiformis]	383.628	687.093	756.97	200.765	174.777	353.279
107786433	LOC107786433	XM_016607901.1	GO:0003674(molecular_function);GO:0005737(cytoplasm);GO:0007275(multicellular organism development);GO:0009733(response to auxin);GO:0009734(auxin-activated signaling pathway);GO:0040008(regulation of growth)	04075(Plant hormone signal transduction)	PREDICTED: auxin-responsive protein SAUR71-like [Nicotiana tomentosiformis]	4.82711	15.98	6.92102	2.10437	1.82052	2.71536
107798359	LOC107798359	XM_016621336.1	GO:0005515(protein binding);GO:0005634(nucleus);GO:0005737(cytoplasm)	NA	PREDICTED: B2 protein-like [Nicotiana tomentosiformis]	1.25706	2.16155	2.84003	0.477322	0.885093	0.691573
107825188	LOC107825188	XR_001657005.1	GO:0003674(molecular_function);GO:0005515(protein binding);GO:0005576(extracellular region);GO:0008150(biological_process);GO:0016021(integral component of membrane);GO:0050832(defense response to fungus)	NA	PREDICTED: BAG-associated GRAM protein 1-like isoform X1 [Nicotiana attenuata]	1.46041	1.90019	2.88696	0.76294	0.641448	0.44898
107803843	LOC107803843	XM_016627634.1	GO:0005737(cytoplasm);GO:0005829(cytosol);GO:0009793(embryo development ending in seed dormancy);GO:0010090(trichome morphogenesis);GO:0010143(cutin biosynthetic process);GO:0016740(transferase activity);GO:0016747(transferase activity, transferring acyl groups other than amino-acyl groups);GO:0051179(localization);GO:0090626(plant epidermis morphogenesis)	NA	PREDICTED: BAHD acyltransferase DCR [Nicotiana tabacum]	11.0228	5.81873	7.38251	25.1268	9.02786	23.8508
107772760	LOC107772760	XM_016592237.1	GO:0005737(cytoplasm);GO:0005829(cytosol);GO:0009793(embryo development ending in seed dormancy);GO:0010090(trichome morphogenesis);GO:0010143(cutin biosynthetic process);GO:0016740(transferase activity);GO:0016747(transferase activity, transferring acyl groups other than amino-acyl groups);GO:0051179(localization);GO:0090626(plant epidermis morphogenesis)	NA	PREDICTED: BAHD acyltransferase DCR [Nicotiana tomentosiformis]	8.35929	5.99	2.75012	21.3896	4.66167	17.8677
107772062	LOC107772062	XM_016591546.1	GO:0003824(catalytic activity);GO:0005576(extracellular region);GO:0009116(nucleoside metabolic process);GO:0009505(plant-type cell wall);GO:0009611(response to wounding);GO:0045735(nutrient reservoir activity)	NA	PREDICTED: bark storage protein A-like [Nicotiana tabacum]	1.56	1.02831	1.05954	2.29365	2.22543	3.20992
107807601	LOC107807601	XM_016632022.1;XM_016632021.1	GO:0004568(chitinase activity);GO:0005576(extracellular region);GO:0006032(chitin catabolic process);GO:0008061(chitin binding);GO:0008061(chitin binding)	00520(Amino sugar and nucleotide sugar metabolism);01100(Metabolic pathways);01100(Metabolic pathways)	PREDICTED: basic endochitinase isoform X2 [Nicotiana tabacum];basic endochitinase precursor [Nicotiana tabacum]	1.95985	7.54285	9.65218	0	0	0.0363753
107798618	LOC107798618	XM_016621637.1	GO:0003674(molecular_function);GO:0005576(extracellular region);GO:0008150(biological_process)	04016(MAPK signaling pathway - plant);04075(Plant hormone signal transduction);04626(Plant-pathogen interaction)	PREDICTED: basic form of pathogenesis-related protein 1-like [Nicotiana sylvestris]	5.11168	32.6329	44.9977	0.233473	0.13058	0.336106
107768378	LOC107768378	XM_016587501.1	GO:0003674(molecular_function);GO:0005576(extracellular region);GO:0008150(biological_process)	04016(MAPK signaling pathway - plant);04075(Plant hormone signal transduction);04626(Plant-pathogen interaction)	PREDICTED: basic form of pathogenesis-related protein 1-like [Nicotiana tomentosiformis]	1.12141	11.6833	40.4077	0.050293	0	0
107799451	LOC107799451	XM_016622563.1;XM_016622566.1;XM_016622565.1	GO:0003677(DNA binding);GO:0003700(DNA binding transcription factor activity);GO:0005515(protein binding);GO:0005634(nucleus);GO:0005737(cytoplasm);GO:0006351(transcription, DNA-templated);GO:0006355(regulation of transcription, DNA-templated);GO:0009610(response to symbiotic fungus);GO:0009737(response to abscisic acid);GO:0010197(polar nucleus fusion);GO:0010201(response to continuous far red l…	NA	PREDICTED: BEL1-like homeodomain protein 1 [Nicotiana sylvestris]	8.48214	15.7133	14.3261	3.57387	4.97544	4.83593
107762551	LOC107762551	XM_016580917.1	GO:0003677(DNA binding);GO:0003700(DNA binding transcription factor activity);GO:0005515(protein binding);GO:0005634(nucleus);GO:0005737(cytoplasm);GO:0006351(transcription, DNA-templated);GO:0006355(regulation of transcription, DNA-templated);GO:0009610(response to symbiotic fungus);GO:0009737(response to abscisic acid);GO:0010197(polar nucleus fusion);GO:0010201(response to continuous far red l…	NA	PREDICTED: BEL1-like homeodomain protein 1 [Nicotiana tabacum]	5.60911	12.2686	14.4876	2.21028	2.93765	3.05751
107776214	LOC107776214	XM_016596089.1	GO:0005737(cytoplasm);GO:0016747(transferase activity, transferring acyl groups other than amino-acyl groups)	NA	PREDICTED: benzyl alcohol O-benzoyltransferase-like [Nicotiana tabacum]	0.637122	1.62968	4.12581	0.545284	0.270586	0.316184
107789522	LOC107789522	XM_016611356.1	GO:0000139(Golgi membrane);GO:0005794(Golgi apparatus);GO:0006486(protein glycosylation);GO:0016021(integral component of membrane);GO:0016757(transferase activity, transferring glycosyl groups);GO:0016758(transferase activity, transferring hexosyl groups);GO:0048531(beta-1,3-galactosyltransferase activity)	NA	PREDICTED: beta-1,3-galactosyltransferase 7-like isoform X2 [Nicotiana sylvestris]	2.60532	2.79956	3.56464	1.04152	0.656061	1.26233
107831641	LOC107831641	XM_016659423.1;XM_016659422.1	GO:0000139(Golgi membrane);GO:0005794(Golgi apparatus);GO:0006486(protein glycosylation);GO:0016021(integral component of membrane);GO:0016757(transferase activity, transferring glycosyl groups);GO:0016758(transferase activity, transferring hexosyl groups);GO:0048531(beta-1,3-galactosyltransferase activity);GO:0048531(beta-1,3-galactosyltransferase activity)	NA	PREDICTED: beta-1,3-galactosyltransferase 7-like isoform X2 [Nicotiana tabacum];PREDICTED: beta-1,3-galactosyltransferase 7-like isoform X1 [Nicotiana tabacum]	6.228	8.64643	11.1642	2.27255	3.4821	3.04706
107813561	LOC107813561	XM_016638844.1	GO:0000024(maltose biosynthetic process);GO:0005983(starch catabolic process);GO:0009409(response to cold);GO:0009507(chloroplast);GO:0009570(chloroplast stroma);GO:0016161(beta-amylase activity);GO:0102229(amylopectin maltohydrolase activity)	00500(Starch and sucrose metabolism);01100(Metabolic pathways);01110(Biosynthesis of secondary metabolites)	PREDICTED: beta-amylase 3, chloroplastic-like [Nicotiana attenuata]	8.97544	18.4142	14.2186	4.17054	7.6402	4.74948
gene-LOC107769004	LOC107769004	gene-LOC107769004	GO:0000024(maltose biosynthetic process);GO:0005983(starch catabolic process);GO:0009409(response to cold);GO:0009507(chloroplast);GO:0009570(chloroplast stroma);GO:0016161(beta-amylase activity);GO:0102229(amylopectin maltohydrolase activity)	NA	PREDICTED: beta-amylase 3, chloroplastic-like isoform X1 [Nicotiana tomentosiformis]	0.626541	2.87151	1.53557	0.210597	0.458344	0.251642
107809222	LOC107809222	XM_016633815.1	GO:0005506(iron ion binding);GO:0009507(chloroplast);GO:0010291(carotene beta-ring hydroxylase activity);GO:0016021(integral component of membrane);GO:0016119(carotene metabolic process);GO:0016123(xanthophyll biosynthetic process);GO:0016491(oxidoreductase activity);GO:0016787(hydrolase activity);GO:0031969(chloroplast membrane);GO:0055114(oxidation-reduction process)	00906(Carotenoid biosynthesis);01100(Metabolic pathways);01110(Biosynthesis of secondary metabolites)	PREDICTED: beta-carotene hydroxylase 2, chloroplastic-like [Nicotiana sylvestris]	20.2917	7.3369	8.71748	43.0461	23.3246	32.3597
107822960	LOC107822960	XM_016649545.1;XM_016649544.1	GO:0009044(xylan 1,4-beta-xylosidase activity);GO:0009505(plant-type cell wall);GO:0031222(arabinan catabolic process);GO:0045493(xylan catabolic process);GO:0046556(alpha-L-arabinofuranosidase activity);GO:0046556(alpha-L-arabinofuranosidase activity)	NA	PREDICTED: beta-D-xylosidase 1-like isoform X2 [Nicotiana tabacum];PREDICTED: beta-D-xylosidase 1-like isoform X1 [Nicotiana tabacum]	13.1138	11.3994	11.6124	5.60391	4.05748	3.94653
107829669	LOC107829669	XM_016657128.1	GO:0004553(hydrolase activity, hydrolyzing O-glycosyl compounds);GO:0004564(beta-fructofuranosidase activity);GO:0004575(sucrose alpha-glucosidase activity);GO:0005515(protein binding);GO:0005576(extracellular region);GO:0005618(cell wall);GO:0005886(plasma membrane);GO:0005975(carbohydrate metabolic process);GO:0009611(response to wounding);GO:0048046(apoplast);GO:0050832(defense response to fun…	00052(Galactose metabolism);00500(Starch and sucrose metabolism);01100(Metabolic pathways);01110(Biosynthesis of secondary metabolites)	PREDICTED: beta-fructofuranosidase, insoluble isoenzyme CWINV1-like [Nicotiana tabacum]	4.50415	6.36825	3.38159	0.970876	0.711693	1.1175
107802676	LOC107802676	XM_016626213.1	GO:0004565(beta-galactosidase activity);GO:0005618(cell wall);GO:0005773(vacuole)	NA	PREDICTED: beta-galactosidase 10 [Nicotiana tomentosiformis]	1.51342	0.756963	0.737612	4.56969	1.07393	3.27816
107771930	LOC107771930	XM_016591392.1	GO:0004565(beta-galactosidase activity);GO:0005618(cell wall);GO:0005773(vacuole)	NA	PREDICTED: beta-galactosidase 3 [Nicotiana tomentosiformis]	3.87286	1.93021	1.94439	7.60101	3.05855	8.21027
107812610	LOC107812610	XM_016637755.1	GO:0004565(beta-galactosidase activity);GO:0005618(cell wall);GO:0005773(vacuole)	NA	PREDICTED: beta-galactosidase-like [Nicotiana sylvestris]	7.97739	4.11365	5.89138	2.20412	1.86056	1.90837
gene-LOC107792702	LOC107792702	gene-LOC107792702	GO:0004565(beta-galactosidase activity);GO:0005618(cell wall);GO:0005773(vacuole)	NA	PREDICTED: beta-galactosidase-like isoform X2 [Nicotiana sylvestris]	1.43783	1.06698	1.70082	0.245174	0.465134	0.519894
107832842	LOC107832842	XM_016660737.1;XR_001658647.1	GO:0008422(beta-glucosidase activity);GO:1901657(glycosyl compound metabolic process);GO:1901657(glycosyl compound metabolic process)	00460(Cyanoamino acid metabolism);00500(Starch and sucrose metabolism);00940(Phenylpropanoid biosynthesis);01100(Metabolic pathways);01110(Biosynthesis of secondary metabolites);01110(Biosynthesis of secondary metabolites)	PREDICTED: beta-glucosidase 18-like [Nicotiana tabacum]	0.233129	0.195935	0.095507	2.20713	0.202861	1.31129
107764751	LOC107764751	XM_016583353.1	GO:0009044(xylan 1,4-beta-xylosidase activity);GO:0009505(plant-type cell wall);GO:0031222(arabinan catabolic process);GO:0045493(xylan catabolic process);GO:0046556(alpha-L-arabinofuranosidase activity)	00520(Amino sugar and nucleotide sugar metabolism);01100(Metabolic pathways)	PREDICTED: beta-xylosidase/alpha-L-arabinofuranosidase 2-like [Nicotiana sylvestris]	2.84801	2.30932	2.44392	1.06568	1.22178	0.958306
107803860	LOC107803860	XM_016627655.1	GO:0016021(integral component of membrane)	NA	PREDICTED: BI1-like protein [Nicotiana sylvestris]	1.81686	1.95009	2.59168	0.531719	0.449565	0.883003
107778203	LOC107778203	XM_016598419.1	GO:0016021(integral component of membrane)	NA	PREDICTED: BI1-like protein [Nicotiana tomentosiformis]	1.82988	1.6562	1.8022	0.067203	0.241254	0.095038
107777195	LOC107777195	XM_016597186.1	GO:0008643(carbohydrate transport);GO:0016021(integral component of membrane);GO:0051119(sugar transmembrane transporter activity)	NA	PREDICTED: bidirectional sugar transporter SWEET11-like [Nicotiana tomentosiformis]	0.83259	3.15687	2.31063	0.141512	0.395007	0.141115
107784169	LOC107784169	XM_016605254.1	GO:0008643(carbohydrate transport);GO:0016021(integral component of membrane);GO:0051119(sugar transmembrane transporter activity)	NA	PREDICTED: bidirectional sugar transporter SWEET1-like [Nicotiana sylvestris]	1.51328	2.17015	2.0501	0.642856	0.622883	0.847383
107818367	LOC107818367	XM_016644375.1;XM_016644374.1;XM_016644373.1	GO:0009575(chromoplast stroma);GO:0016117(carotenoid biosynthetic process);GO:0016767(geranylgeranyl-diphosphate geranylgeranyltransferase activity);GO:0016767(geranylgeranyl-diphosphate geranylgeranyltransferase activity)	00906(Carotenoid biosynthesis);01100(Metabolic pathways);01110(Biosynthesis of secondary metabolites);01110(Biosynthesis of secondary metabolites)	PREDICTED: bifunctional 15-cis-phytoene synthase, chromoplastic-like isoform X2 [Nicotiana tabacum];PREDICTED: phytoene synthase 2, chloroplastic-like [Nicotiana tomentosiformis]	5.98024	3.92112	5.36194	11.8437	8.03641	10.94
107792492	LOC107792492	XM_016614712.1	GO:0004072(aspartate kinase activity);GO:0004412(homoserine dehydrogenase activity);GO:0005524(ATP binding);GO:0009067(aspartate family amino acid biosynthetic process);GO:0009086(methionine biosynthetic process);GO:0009088(threonine biosynthetic process);GO:0009089(lysine biosynthetic process via diaminopimelate);GO:0009090(homoserine biosynthetic process);GO:0009507(chloroplast);GO:0009570(chlo…	00260(Glycine, serine and threonine metabolism);00261(Monobactam biosynthesis);00270(Cysteine and methionine metabolism);00300(Lysine biosynthesis);01100(Metabolic pathways);01110(Biosynthesis of secondary metabolites);01230(Biosynthesis of amino acids)	PREDICTED: bifunctional aspartokinase/homoserine dehydrogenase 1, chloroplastic-like [Nicotiana tabacum]	2.64122	1.38746	1.11846	4.8346	3.05905	4.36606
107803580	LOC107803580	XM_016630509.1	GO:0016787(hydrolase activity)	NA	PREDICTED: bifunctional epoxide hydrolase 2-like [Nicotiana sylvestris]	0.657504	1.27589	1.82279	0.24032	0.151797	0.282033
107815808	LOC107815808	XM_016641444.1	GO:0016787(hydrolase activity)	NA	PREDICTED: bifunctional epoxide hydrolase 2-like [Nicotiana sylvestris]	0.603513	0.318131	0.43401	0.954985	1.30491	1.43673
107832711	LOC107832711	XM_016660576.1	GO:0016787(hydrolase activity)	NA	PREDICTED: bifunctional epoxide hydrolase 2-like [Nicotiana tabacum]	9.41388	18.3696	17.9457	3.6965	5.45344	4.71092
107811262	LOC107811262	XM_016636149.1	GO:0016787(hydrolase activity)	NA	PREDICTED: bifunctional epoxide hydrolase 2-like [Nicotiana tomentosiformis]	3.66077	16.0023	24.7736	1.10804	0.291649	0.429874
107811468	LOC107811468	XM_016636396.1;XM_016636397.1;XM_016636398.1	GO:0004518(nuclease activity);GO:0005634(nucleus);GO:0031063(regulation of histone deacetylation);GO:0043565(sequence-specific DNA binding);GO:0045892(negative regulation of transcription, DNA-templated);GO:0050832(defense response to fungus);GO:0050832(defense response to fungus)	NA	PREDICTED: bifunctional nuclease 1-like [Nicotiana sylvestris]	101.697	225.458	219.74	47.0797	75.8099	103.979
107799725	LOC107799725	XM_016622864.1	GO:0004518(nuclease activity);GO:0005634(nucleus);GO:0031063(regulation of histone deacetylation);GO:0043565(sequence-specific DNA binding);GO:0045892(negative regulation of transcription, DNA-templated);GO:0050832(defense response to fungus)	NA	PREDICTED: bifunctional nuclease 1-like [Nicotiana tomentosiformis]	83.2579	152.298	134.059	36.1197	60.7311	58.9796
107790732	LOC107790732	XM_016612689.1	GO:0004518(nuclease activity);GO:0005634(nucleus);GO:0009611(response to wounding)	NA	PREDICTED: bifunctional nuclease 2-like [Nicotiana tabacum]	291.438	407.703	392.031	132.124	183.704	152.241
107783561	LOC107783561	XM_016604547.1;XM_016604548.1;XM_016604549.1	GO:0004518(nuclease activity);GO:0005634(nucleus);GO:0009611(response to wounding);GO:0009611(response to wounding)	NA	PREDICTED: bifunctional nuclease 2-like [Nicotiana tomentosiformis]	99.5341	160.218	166.333	47.6759	65.6257	59.819
107808419	LOC107808419	XM_016632939.1	GO:0003989(acetyl-CoA carboxylase activity);GO:0006633(fatty acid biosynthetic process);GO:0009317(acetyl-CoA carboxylase complex);GO:0009374(biotin binding);GO:0009507(chloroplast);GO:0009536(plastid);GO:0009570(chloroplast stroma);GO:0009941(chloroplast envelope)	00061(Fatty acid biosynthesis);00620(Pyruvate metabolism);00640(Propanoate metabolism);01100(Metabolic pathways);01110(Biosynthesis of secondary metabolites);01200(Carbon metabolism);01212(Fatty acid metabolism)	PREDICTED: biotin carboxyl carrier protein of acetyl-CoA carboxylase 1, chloroplastic-like [Nicotiana sylvestris]	11.2512	9.25291	5.16782	23.4918	13.8019	18.5674
107773288	LOC107773288	XM_016592725.1	GO:0003824(catalytic activity);GO:0004084(branched-chain-amino-acid transaminase activity);GO:0005737(cytoplasm);GO:0005739(mitochondrion);GO:0009082(branched-chain amino acid biosynthetic process);GO:0009097(isoleucine biosynthetic process);GO:0009098(leucine biosynthetic process);GO:0009099(valine biosynthetic process);GO:0009507(chloroplast);GO:0052654(L-leucine transaminase activity);GO:00526…	00270(Cysteine and methionine metabolism);00280(Valine, leucine and isoleucine degradation);00290(Valine, leucine and isoleucine biosynthesis);00770(Pantothenate and CoA biosynthesis);00966(Glucosinolate biosynthesis);01100(Metabolic pathways);01110(Biosynthesis of secondary metabolites);01210(2-Oxocarboxylic acid metabolism);01230(Biosynthesis of amino acids);01240(Biosynthesis of cofactors)	PREDICTED: branched-chain-amino-acid aminotransferase 2, chloroplastic-like [Nicotiana tomentosiformis]	0.4679	0	0.326745	5.88972	0.870871	3.66093
107773471	LOC107773471	XM_016592885.1	GO:0003824(catalytic activity);GO:0004084(branched-chain-amino-acid transaminase activity);GO:0005829(cytosol);GO:0009082(branched-chain amino acid biosynthetic process);GO:0009097(isoleucine biosynthetic process);GO:0009098(leucine biosynthetic process);GO:0009099(valine biosynthetic process);GO:0009507(chloroplast);GO:0009570(chloroplast stroma);GO:0052654(L-leucine transaminase activity);GO:00…	00270(Cysteine and methionine metabolism);00280(Valine, leucine and isoleucine degradation);00290(Valine, leucine and isoleucine biosynthesis);00770(Pantothenate and CoA biosynthesis);00966(Glucosinolate biosynthesis);01100(Metabolic pathways);01110(Biosynthesis of secondary metabolites);01210(2-Oxocarboxylic acid metabolism);01230(Biosynthesis of amino acids);01240(Biosynthesis of cofactors)	PREDICTED: branched-chain-amino-acid aminotransferase 3, chloroplastic-like isoform X2 [Nicotiana tomentosiformis]	0.474694	1.31618	0.732064	3.07375	1.47463	2.03419
107771919	LOC107771919	XR_001644924.1;XM_016591382.1;XR_001644927.1;XR_001644916.1;XR_001644925.1;XR_001644921.1;XR_001644915.1;XR_001644920.1;XR_001644919.1;XR_001644922.1;XM_016591381.1;XR_001644918.1;XR_001644928.1	GO:0003824(catalytic activity);GO:0004084(branched-chain-amino-acid transaminase activity);GO:0005829(cytosol);GO:0009082(branched-chain amino acid biosynthetic process);GO:0009097(isoleucine biosynthetic process);GO:0009098(leucine biosynthetic process);GO:0009099(valine biosynthetic process);GO:0009507(chloroplast);GO:0009570(chloroplast stroma);GO:0052654(L-leucine transaminase activity);GO:00…	NA	PREDICTED: branched-chain-amino-acid aminotransferase 5, chloroplastic-like isoform X1 [Nicotiana tomentosiformis];PREDICTED: uncharacterized protein LOC107771919 isoform X2 [Nicotiana tabacum];PREDICTED: uncharacterized protein LOC107771919 isoform X1 [Nicotiana tabacum]	1.34834	2.87714	2.92221	0.739558	0.743373	0.811052
107820519	LOC107820519	XM_016646810.1	GO:0000724(double-strand break repair via homologous recombination);GO:0004842(ubiquitin-protein transferase activity);GO:0005886(plasma membrane);GO:0031436(BRCA1-BARD1 complex);GO:0035066(positive regulation of histone acetylation);GO:0035067(negative regulation of histone acetylation);GO:0042127(regulation of cell proliferation);GO:0045717(negative regulation of fatty acid biosynthetic process…	03440(Homologous recombination)	PREDICTED: BRCA1-associated RING domain protein 1-like [Nicotiana tabacum]	3.93091	5.59585	4.97798	2.2642	2.18751	2.50801
107826680	LOC107826680	XM_016653690.1	GO:0005886(plasma membrane);GO:0009416(response to light stimulus);GO:0016567(protein ubiquitination)	NA	PREDICTED: BTB/POZ domain-containing protein At5g66560 [Nicotiana sylvestris]	4.03948	2.13273	1.64515	7.27872	3.809	7.08684
107824384	LOC107824384	XM_016651139.1;XM_016651130.1;XM_016651154.1	GO:0005886(plasma membrane);GO:0009416(response to light stimulus);GO:0009958(positive gravitropism);GO:0016567(protein ubiquitination);GO:0071944(cell periphery);GO:0071944(cell periphery)	NA	PREDICTED: BTB/POZ domain-containing protein NPY4-like [Nicotiana tabacum]	0.617318	0.61888	0.537672	1.62689	1.05917	0.864526
107766981	LOC107766981	XM_016585901.1	GO:0000326(protein storage vacuole);GO:0048316(seed development)	NA	PREDICTED: BURP domain protein USPL1-like [Nicotiana tabacum]	4.57658	4.31084	8.92645	2.55888	2.13462	2.19886
107765166	LOC107765166	XM_016583778.1	GO:0000326(protein storage vacuole);GO:0048316(seed development)	NA	PREDICTED: BURP domain protein USPL1-like [Nicotiana tomentosiformis]	2.73857	2.10864	2.14066	0.842271	0.548569	0.566604
107780309	LOC107780309	XM_016600837.1	GO:0005576(extracellular region);GO:0005768(endosome);GO:0005794(Golgi apparatus);GO:0005802(trans-Golgi network);GO:0006950(response to stress);GO:0009269(response to desiccation);GO:0009651(response to salt stress);GO:0009737(response to abscisic acid);GO:0045735(nutrient reservoir activity)	NA	PREDICTED: BURP domain-containing protein 5-like [Nicotiana sylvestris]	4.60326	31.7091	31.7872	0.957464	0.600267	1.87144
107824245	LOC107824245	XM_016650993.1	GO:0005576(extracellular region);GO:0005768(endosome);GO:0005794(Golgi apparatus);GO:0005802(trans-Golgi network);GO:0006950(response to stress);GO:0009269(response to desiccation);GO:0009651(response to salt stress);GO:0009737(response to abscisic acid);GO:0045735(nutrient reservoir activity)	NA	PREDICTED: BURP domain-containing protein 5-like [Nicotiana tabacum]	7.23139	36.2209	48.1384	4.47905	2.43647	4.02772
107812710	LOC107812710	XM_016637864.1	GO:0006629(lipid metabolic process);GO:0016020(membrane);GO:0016298(lipase activity)	00561(Glycerolipid metabolism);01100(Metabolic pathways)	PREDICTED: caffeoylshikimate esterase-like [Nicotiana tomentosiformis]	1.21999	1.35951	2.34235	0.398218	0.229854	0.143446
107761260	LOC107761260	XM_016579469.1;XM_016579468.1;XM_016579470.1;XM_016579471.1	GO:0004723(calcium-dependent protein serine/threonine phosphatase activity);GO:0005509(calcium ion binding);GO:0005513(detection of calcium ion);GO:0005515(protein binding);GO:0005634(nucleus);GO:0005737(cytoplasm);GO:0005886(plasma membrane);GO:0005955(calcineurin complex);GO:0030007(cellular potassium ion homeostasis);GO:0042539(hypotonic salinity response);GO:0042539(hypotonic salinity respons…	NA	PREDICTED: calcineurin B-like protein 7 isoform X1 [Nicotiana tabacum]	16.7003	51.9664	55.3487	11.5777	15.5172	16.4202
107791794	LOC107791794	XM_016613930.1;XM_016613931.1;XM_016613933.1;XM_016613934.1	GO:0004723(calcium-dependent protein serine/threonine phosphatase activity);GO:0005509(calcium ion binding);GO:0005513(detection of calcium ion);GO:0005515(protein binding);GO:0005634(nucleus);GO:0005737(cytoplasm);GO:0005886(plasma membrane);GO:0005955(calcineurin complex);GO:0030007(cellular potassium ion homeostasis);GO:0042539(hypotonic salinity response);GO:0042539(hypotonic salinity respons…	NA	PREDICTED: calcineurin B-like protein 7 isoform X1 [Nicotiana tabacum]	3.37564	12.2812	11.0929	0.841381	2.1012	2.1793
107764328	LOC107764328	XM_016582884.1	GO:0015292(uniporter activity)	NA	PREDICTED: calcium uniporter protein 2, mitochondrial-like [Nicotiana tabacum]	0.470375	5.07338	2.63681	0.273972	0.605264	0.24491
107815054	LOC107815054	XM_016640567.1	GO:0005509(calcium ion binding)	NA	PREDICTED: calcium-binding protein PBP1-like [Nicotiana sylvestris]	0.319522	0	0	1.63673	0.483703	1.94451
107830118	LOC107830118	XM_016657600.1	GO:0005509(calcium ion binding)	NA	PREDICTED: calcium-binding protein PBP1-like [Nicotiana tabacum]	0.084665	0.228264	0	0.870595	0.256157	1.88379
107776249	LOC107776249	XR_001645909.1	NA	NA	PREDICTED: calcium-binding protein PBP1-like [Nicotiana tomentosiformis]	0.460353	0	0	3.77046	1.01122	3.70413
107796621	LOC107796621	XM_016619415.1	GO:0004683(calmodulin-dependent protein kinase activity);GO:0005516(calmodulin binding);GO:0005634(nucleus);GO:0005737(cytoplasm);GO:0005886(plasma membrane);GO:0009738(abscisic acid-activated signaling pathway);GO:0009931(calcium-dependent protein serine/threonine kinase activity);GO:0018105(peptidyl-serine phosphorylation);GO:0035556(intracellular signal transduction);GO:0046777(protein autopho…	04626(Plant-pathogen interaction)	PREDICTED: calcium-dependent protein kinase 10-like [Nicotiana tabacum]	3.80134	6.04933	6.53541	1.91541	2.79021	3.10598
107815023	LOC107815023	XM_016640530.1	GO:0004683(calmodulin-dependent protein kinase activity);GO:0005516(calmodulin binding);GO:0005634(nucleus);GO:0005737(cytoplasm);GO:0005886(plasma membrane);GO:0009738(abscisic acid-activated signaling pathway);GO:0009931(calcium-dependent protein serine/threonine kinase activity);GO:0018105(peptidyl-serine phosphorylation);GO:0035556(intracellular signal transduction);GO:0046777(protein autopho…	04626(Plant-pathogen interaction)	PREDICTED: calcium-dependent protein kinase 10-like [Nicotiana tomentosiformis]	5.79362	8.59089	8.20909	3.51681	3.54417	3.34303
107769595	LOC107769595	XM_016588818.1	GO:0004683(calmodulin-dependent protein kinase activity);GO:0005516(calmodulin binding);GO:0005634(nucleus);GO:0005737(cytoplasm);GO:0005886(plasma membrane);GO:0009738(abscisic acid-activated signaling pathway);GO:0009931(calcium-dependent protein serine/threonine kinase activity);GO:0018105(peptidyl-serine phosphorylation);GO:0035556(intracellular signal transduction);GO:0046777(protein autopho…	04626(Plant-pathogen interaction)	PREDICTED: calcium-dependent protein kinase 11-like [Nicotiana sylvestris]	6.46133	6.58498	6.51802	1.92009	1.97514	2.21354
107798882	LOC107798882	XM_016621913.1	GO:0004683(calmodulin-dependent protein kinase activity);GO:0005516(calmodulin binding);GO:0005634(nucleus);GO:0005737(cytoplasm);GO:0009738(abscisic acid-activated signaling pathway);GO:0009931(calcium-dependent protein serine/threonine kinase activity);GO:0018105(peptidyl-serine phosphorylation);GO:0035556(intracellular signal transduction);GO:0046777(protein autophosphorylation)	04626(Plant-pathogen interaction)	PREDICTED: calcium-dependent protein kinase 21-like [Nicotiana tomentosiformis]	4.91907	6.08462	5.76981	2.59315	2.30055	2.91826
107826015	LOC107826015	XM_016652950.1	GO:0005887(integral component of plasma membrane);GO:0043231(intracellular membrane-bounded organelle);GO:0043682(copper-transporting ATPase activity)	NA	PREDICTED: calcium-transporting ATPase 12, plasma membrane-type-like [Nicotiana tabacum]	1.15249	1.06672	0.816388	0.231423	0.090672	0.231292
107801610	LOC107801610	XM_016624960.1;XR_001651667.1	GO:0005388(calcium-transporting ATPase activity);GO:0005887(integral component of plasma membrane);GO:0043231(intracellular membrane-bounded organelle);GO:0043231(intracellular membrane-bounded organelle)	NA	PREDICTED: calcium-transporting ATPase 4, plasma membrane-type-like [Nicotiana tabacum]	3.86528	7.035	4.69594	2.52092	2.49517	2.45774
107774113	LOC107774113	XM_016593581.1;XM_016593582.1	GO:0000148(1,3-beta-D-glucan synthase complex);GO:0003843(1,3-beta-D-glucan synthase activity);GO:0005886(plasma membrane);GO:0005886(plasma membrane)	NA	PREDICTED: callose synthase 2-like isoform X1 [Nicotiana tabacum]	2.65972	4.18597	3.8387	1.18039	1.54853	2.10651
107820476	LOC107820476	XM_016646765.1	NA	NA	PREDICTED: calmodulin-binding protein 25-like [Nicotiana tabacum]	10.0597	16.4946	12.4272	5.56952	4.58295	5.9694
107780214	LOC107780214	XM_016600748.1	GO:0003677(DNA binding);GO:0005516(calmodulin binding);GO:0005634(nucleus);GO:0006351(transcription, DNA-templated);GO:0006355(regulation of transcription, DNA-templated);GO:0006950(response to stress)	NA	PREDICTED: calmodulin-binding protein 60 A [Nicotiana tomentosiformis]	13.4031	42.6321	17.1797	5.17467	8.48673	9.26054
107781676	LOC107781676	XM_016602413.1	GO:0004674(protein serine/threonine kinase activity);GO:0005524(ATP binding);GO:0005634(nucleus);GO:0005737(cytoplasm);GO:0006468(protein phosphorylation);GO:0009555(pollen development);GO:0016301(kinase activity);GO:0046777(protein autophosphorylation)	NA	PREDICTED: calmodulin-binding receptor-like cytoplasmic kinase 2 [Nicotiana sylvestris]	19.5806	19.0721	22.0169	8.22008	10.027	7.28863
107785237	LOC107785237	XM_016606486.1	GO:0004674(protein serine/threonine kinase activity);GO:0005524(ATP binding);GO:0005737(cytoplasm);GO:0005886(plasma membrane);GO:0006468(protein phosphorylation);GO:0009506(plasmodesma);GO:0016301(kinase activity);GO:0016310(phosphorylation)	NA	PREDICTED: calmodulin-binding receptor-like cytoplasmic kinase 3 [Nicotiana tabacum]	7.95446	9.54431	10.432	4.64309	3.72852	4.7836
107776924	LOC107776924	XM_016596877.1	GO:0005509(calcium ion binding);GO:0005783(endoplasmic reticulum);GO:0005788(endoplasmic reticulum lumen);GO:0005789(endoplasmic reticulum membrane);GO:0006457(protein folding);GO:0009507(chloroplast);GO:0009626(plant-type hypersensitive response);GO:0010204(defense response signaling pathway, resistance gene-independent);GO:0030246(carbohydrate binding);GO:0042742(defense response to bacterium);…	04141(Protein processing in endoplasmic reticulum);04145(Phagosome)	PREDICTED: calreticulin-3-like [Nicotiana sylvestris]	31.809	49.7927	52.6263	20.8815	23.0968	20.1379
107779794	LOC107779794	XM_016600279.1;XM_016600280.1	GO:0005509(calcium ion binding);GO:0005783(endoplasmic reticulum);GO:0005788(endoplasmic reticulum lumen);GO:0005789(endoplasmic reticulum membrane);GO:0006457(protein folding);GO:0009507(chloroplast);GO:0009626(plant-type hypersensitive response);GO:0010204(defense response signaling pathway, resistance gene-independent);GO:0030246(carbohydrate binding);GO:0042742(defense response to bacterium);…	04141(Protein processing in endoplasmic reticulum);04145(Phagosome);04145(Phagosome)	PREDICTED: calreticulin-3-like isoform X1 [Nicotiana tabacum];PREDICTED: calreticulin-3-like isoform X2 [Nicotiana tabacum]	22.9287	38.3844	45.9215	13.2484	12.4402	12.5905
107805556	LOC107805556	XM_016629616.1	GO:0005515(protein binding);GO:0009416(response to light stimulus);GO:0009507(chloroplast);GO:0009570(chloroplast stroma);GO:0009744(response to sucrose);GO:0018316(peptide cross-linking via L-cystine);GO:0019253(reductive pentose-phosphate cycle);GO:0034605(cellular response to heat);GO:0070417(cellular response to cold);GO:0071454(cellular response to anoxia);GO:0080153(negative regulation of r…	NA	PREDICTED: calvin cycle protein CP12-2, chloroplastic [Nicotiana sylvestris]	8.54813	3.54127	3.57877	8.77882	20.3886	8.61371
gene-LOC107824522	LOC107824522	gene-LOC107824522	GO:0003723(RNA binding);GO:0004535(poly(A)-specific ribonuclease activity);GO:0005634(nucleus);GO:0005737(cytoplasm);GO:0006351(transcription, DNA-templated);GO:0006355(regulation of transcription, DNA-templated);GO:0046872(metal ion binding)	NA	PREDICTED: carbon catabolite repressor protein 4 homolog 3 isoform X4 [Nicotiana tomentosiformis]	9.1349	11.0862	10.4008	4.75624	5.08338	4.94541
107796125	LOC107796125	XM_016618859.1	GO:0008152(metabolic process);GO:0008807(carboxyvinyl-carboxyphosphonate phosphorylmutase activity);GO:0009507(chloroplast);GO:0009570(chloroplast stroma)	NA	PREDICTED: carboxyvinyl-carboxyphosphonate phosphorylmutase, chloroplastic [Nicotiana attenuata]	2.26383	0.507666	0.359147	10.0266	4.07697	7.39666
107824392	LOC107824392	XM_016651136.1;XM_016651137.1	GO:0005737(cytoplasm);GO:0005773(vacuole);GO:0005774(vacuolar membrane);GO:0005794(Golgi apparatus);GO:0005886(plasma membrane);GO:0009414(response to water deprivation);GO:0009506(plasmodesma);GO:0016118(carotenoid catabolic process);GO:0016121(carotene catabolic process);GO:0016124(xanthophyll catabolic process);GO:0045549(9-cis-epoxycarotenoid dioxygenase activity);GO:0046872(metal ion binding…	NA	PREDICTED: carotenoid 9,10(9',10')-cleavage dioxygenase 1-like isoform X1 [Nicotiana tabacum];PREDICTED: carotenoid 9,10(9',10')-cleavage dioxygenase 1-like isoform X2 [Nicotiana tabacum]	0.686808	1.20306	2.40828	0.28628	0.112534	0.279845
107777487	LOC107777487	XM_016597520.1	GO:0003954(NADH dehydrogenase activity);GO:0005515(protein binding);GO:0005886(plasma membrane);GO:0009506(plasmodesma);GO:0016021(integral component of membrane);GO:0043424(protein histidine kinase binding);GO:0051536(iron-sulfur cluster binding)	NA	PREDICTED: CASP-like protein 1E1 [Nicotiana sylvestris]	2.97681	5.87513	5.71391	0.744335	0.901179	0.762753
107761979	LOC107761979	XM_016580282.1	GO:0003954(NADH dehydrogenase activity);GO:0005886(plasma membrane);GO:0016021(integral component of membrane);GO:0051536(iron-sulfur cluster binding)	NA	PREDICTED: CASP-like protein 2B1 [Nicotiana tomentosiformis]	0.674847	0	0.253566	3.05097	0.797228	3.06386
107808484	LOC107808484	XM_016633018.1	NA	NA	PREDICTED: CASP-like protein 4D1 [Nicotiana tabacum]	2.3078	13.2374	13.8037	0	0	0
107799443	LOC107799443	XM_016622554.1	NA	NA	PREDICTED: CASP-like protein 4D2 [Nicotiana sylvestris]	10.0751	3.77483	0.623173	82.2964	26.4118	94.2873
107799861	LOC107799861	XR_001651237.1	GO:0002229(defense response to oomycetes);GO:0009409(response to cold);GO:0009611(response to wounding);GO:0009617(response to bacterium);GO:0009651(response to salt stress);GO:0009723(response to ethylene);GO:0009737(response to abscisic acid);GO:0009751(response to salicylic acid);GO:0009753(response to jasmonic acid);GO:0042742(defense response to bacterium)	NA	PREDICTED: CASP-like protein PIMP1 [Nicotiana tomentosiformis]	0.411288	1.13427	2.08625	0	0	0
107786140	LOC107786140	XM_016607583.1	GO:0004096(catalase activity);GO:0005737(cytoplasm);GO:0020037(heme binding);GO:0042542(response to hydrogen peroxide);GO:0042744(hydrogen peroxide catabolic process)	00380(Tryptophan metabolism);00630(Glyoxylate and dicarboxylate metabolism);01100(Metabolic pathways);01110(Biosynthesis of secondary metabolites);01200(Carbon metabolism);04016(MAPK signaling pathway - plant);04146(Peroxisome)	PREDICTED: catalase isozyme 1 [Nicotiana sylvestris]	347.335	639.91	798.838	203.875	208.253	297.759
107783297	LOC107783297	XM_016604270.1	GO:0004197(cysteine-type endopeptidase activity);GO:0005615(extracellular space);GO:0005764(lysosome);GO:0051603(proteolysis involved in cellular protein catabolic process)	NA	PREDICTED: cathepsin B-like isoform X2 [Nicotiana attenuata]	12.5195	25.6605	22.7908	7.98165	7.54581	11.6849
107823078	LOC107823078	XM_016649675.1	GO:0005432(calcium:sodium antiporter activity);GO:0005774(vacuolar membrane);GO:0006812(cation transport);GO:0006813(potassium ion transport);GO:0006814(sodium ion transport);GO:0015297(antiporter activity);GO:0015491(cation:cation antiporter activity);GO:0016021(integral component of membrane);GO:0055085(transmembrane transport)	NA	PREDICTED: cation/calcium exchanger 1-like [Nicotiana tabacum]	1.54969	2.20592	2.67831	0.825001	0.446198	0.392588
107817191	LOC107817191	XM_016642971.1	GO:0005451(monovalent cation:proton antiporter activity);GO:0006885(regulation of pH);GO:0012505(endomembrane system)	NA	PREDICTED: cation/H(+) antiporter 18-like [Nicotiana sylvestris]	3.54062	2.86549	3.28267	0.993426	1.73593	1.37582
107827408	LOC107827408	XM_016654544.1;XM_016654543.1	GO:0005451(monovalent cation:proton antiporter activity);GO:0006885(regulation of pH);GO:0012505(endomembrane system);GO:0012505(endomembrane system)	NA	PREDICTED: cation/H(+) antiporter 18-like [Nicotiana tabacum]	2.91077	2.73191	4.04113	0.776204	1.27631	1.33693
107784712	LOC107784712	XM_016605881.1	GO:0005313(L-glutamate transmembrane transporter activity);GO:0005887(integral component of plasma membrane);GO:0015189(L-lysine transmembrane transporter activity);GO:0015297(antiporter activity);GO:0051938(L-glutamate import);GO:1903401(L-lysine transmembrane transport)	NA	PREDICTED: cationic amino acid transporter 1-like isoform X1 [Nicotiana sylvestris]	1.01781	0.807541	1.29873	0.361051	0.369837	0.395392
107791308	LOC107791308	XM_016613347.1	GO:0005887(integral component of plasma membrane);GO:0015179(L-amino acid transmembrane transporter activity);GO:0015297(antiporter activity)	NA	PREDICTED: cationic amino acid transporter 7, chloroplastic-like [Nicotiana tabacum]	1.72937	2.23068	1.80348	0.765453	0.851164	0.453307
107821353	LOC107821353	XM_016647791.1	GO:0004674(protein serine/threonine kinase activity);GO:0005524(ATP binding);GO:0005622(intracellular);GO:0005886(plasma membrane);GO:0016301(kinase activity);GO:0018105(peptidyl-serine phosphorylation);GO:0018107(peptidyl-threonine phosphorylation);GO:0035556(intracellular signal transduction)	NA	PREDICTED: CBL-interacting protein kinase 2-like [Nicotiana tomentosiformis]	1.16888	1.09579	1.52112	0.172392	0.265268	0.3227
107796817	LOC107796817	XM_016619637.1	GO:0004674(protein serine/threonine kinase activity);GO:0005515(protein binding);GO:0005524(ATP binding);GO:0005634(nucleus);GO:0005773(vacuole);GO:0005886(plasma membrane);GO:0009506(plasmodesma);GO:0016301(kinase activity);GO:0018105(peptidyl-serine phosphorylation);GO:0018107(peptidyl-threonine phosphorylation);GO:0035556(intracellular signal transduction)	NA	PREDICTED: CBL-interacting serine/threonine-protein kinase 14-like [Nicotiana tabacum]	2.08078	3.21691	2.79989	1.31399	0.637565	1.50783
107830418	LOC107830418	XM_016657962.1	GO:0004674(protein serine/threonine kinase activity);GO:0005634(nucleus);GO:0005737(cytoplasm);GO:0006468(protein phosphorylation);GO:0035556(intracellular signal transduction)	NA	PREDICTED: CBL-interacting serine/threonine-protein kinase 1-like [Nicotiana tabacum]	4.81257	11.2274	11.2445	2.59042	4.32247	3.28734
107803544	LOC107803544	XM_016627284.1	GO:0004674(protein serine/threonine kinase activity);GO:0005634(nucleus);GO:0005737(cytoplasm);GO:0006468(protein phosphorylation);GO:0035556(intracellular signal transduction)	NA	PREDICTED: CBL-interacting serine/threonine-protein kinase 7-like [Nicotiana sylvestris]	2.95442	2.99675	4.75808	1.70728	1.6657	1.53473
107796746	LOC107796746	XM_016619549.1	GO:0005515(protein binding);GO:0005634(nucleus);GO:0005829(cytosol);GO:0009507(chloroplast);GO:0009793(embryo development ending in seed dormancy);GO:0010183(pollen tube guidance);GO:0036033(mediator complex binding);GO:0050832(defense response to fungus)	NA	PREDICTED: CCG-binding protein 1-like [Nicotiana tabacum]	21.7322	39.3262	37.494	9.45585	13.2506	15.4548
107819469	LOC107819469	XM_016645570.1	GO:0005515(protein binding);GO:0005634(nucleus);GO:0005829(cytosol);GO:0009507(chloroplast);GO:0009793(embryo development ending in seed dormancy);GO:0010183(pollen tube guidance);GO:0036033(mediator complex binding);GO:0050832(defense response to fungus)	NA	PREDICTED: CCG-binding protein 1-like [Nicotiana tabacum]	38.8268	58.1955	55.7851	22.9004	18.4713	27.4007
107803753	LOC107803753	XM_016627522.1	GO:0005739(mitochondrion);GO:0009507(chloroplast);GO:0009570(chloroplast stroma);GO:0010150(leaf senescence);GO:0046872(metal ion binding);GO:0051537(2 iron, 2 sulfur cluster binding);GO:0055072(iron ion homeostasis);GO:0072593(reactive oxygen species metabolic process)	NA	PREDICTED: CDGSH iron-sulfur domain-containing protein NEET [Nicotiana sylvestris]	19.4294	16.8876	8.77432	26.3317	34.2889	56.4924
107790463	LOC107790463	XM_016612389.1	GO:0005739(mitochondrion);GO:0009507(chloroplast);GO:0009570(chloroplast stroma);GO:0010150(leaf senescence);GO:0046872(metal ion binding);GO:0051537(2 iron, 2 sulfur cluster binding);GO:0055072(iron ion homeostasis);GO:0072593(reactive oxygen species metabolic process)	NA	PREDICTED: CDGSH iron-sulfur domain-containing protein NEET-like [Nicotiana tabacum]	8.13927	4.01728	3.71866	22.543	17.5018	23.9691
107796123	LOC107796123	XM_016618857.1	GO:0004857(enzyme inhibitor activity)	NA	PREDICTED: cell wall / vacuolar inhibitor of fructosidase 1-like [Nicotiana tabacum]	2.26675	3.52986	3.04143	0.75218	1.07412	1.49153
107792252	LOC107792252	XM_016614445.1	GO:0004857(enzyme inhibitor activity)	NA	PREDICTED: cell wall / vacuolar inhibitor of fructosidase 1-like [Nicotiana tomentosiformis]	5.72574	13.3754	10.8232	2.37429	4.05555	3.97987
107808322	LOC107808322	XM_016632833.1	GO:0004857(enzyme inhibitor activity)	NA	PREDICTED: cell wall / vacuolar inhibitor of fructosidase 1-like [Nicotiana tomentosiformis]	21.1976	68.6322	59.213	9.92116	20.2772	22.016
107800532	LOC107800532	XM_016623722.1	GO:0000977(RNA polymerase II regulatory region sequence-specific DNA binding);GO:0005515(protein binding);GO:0005794(Golgi apparatus);GO:0005886(plasma membrane);GO:0005887(integral component of plasma membrane);GO:0009825(multidimensional cell growth);GO:0009832(plant-type cell wall biogenesis);GO:0009833(plant-type primary cell wall biogenesis);GO:0010330(cellulose synthase complex);GO:0016020(…	NA	PREDICTED: cellulose synthase A catalytic subunit 2 [UDP-forming]-like [Nicotiana tomentosiformis]	2.27576	1.27806	1.16582	5.76279	2.46792	4.40121
107791679	LOC107791679	XM_016613779.1	GO:0000139(Golgi membrane);GO:0000271(polysaccharide biosynthetic process);GO:0000977(RNA polymerase II regulatory region sequence-specific DNA binding);GO:0005783(endoplasmic reticulum);GO:0005794(Golgi apparatus);GO:0005886(plasma membrane);GO:0009832(plant-type cell wall biogenesis);GO:0009833(plant-type primary cell wall biogenesis);GO:0016021(integral component of membrane);GO:0016757(transf…	NA	PREDICTED: cellulose synthase-like protein E1 [Nicotiana tabacum]	1.48869	3.8657	4.45468	0.98452	0.944628	1.06381
107803670	LOC107803670	XM_016627439.1	GO:0000139(Golgi membrane);GO:0000271(polysaccharide biosynthetic process);GO:0000977(RNA polymerase II regulatory region sequence-specific DNA binding);GO:0005783(endoplasmic reticulum);GO:0005794(Golgi apparatus);GO:0005886(plasma membrane);GO:0009832(plant-type cell wall biogenesis);GO:0009833(plant-type primary cell wall biogenesis);GO:0016021(integral component of membrane);GO:0016757(transf…	NA	PREDICTED: cellulose synthase-like protein E1 [Nicotiana tabacum]	16.6485	21.5032	21.9862	9.17401	9.77938	9.5019
107791052	LOC107791052	XM_016613041.1;XM_016613040.1	GO:0001729(ceramide kinase activity);GO:0003951(NAD+ kinase activity);GO:0005509(calcium ion binding);GO:0005524(ATP binding);GO:0005634(nucleus);GO:0006672(ceramide metabolic process);GO:0008219(cell death);GO:0016310(phosphorylation);GO:0043067(regulation of programmed cell death);GO:0102773(dihydroceramide kinase activity);GO:0102773(dihydroceramide kinase activity)	00600(Sphingolipid metabolism);00600(Sphingolipid metabolism)	PREDICTED: ceramide kinase isoform X2 [Nicotiana sylvestris];PREDICTED: ceramide kinase isoform X1 [Nicotiana sylvestris]	3.56182	4.40974	4.27489	1.78117	2.1238	1.71471
107801263	LOC107801263	XM_016624553.1	GO:0009715(chalcone biosynthetic process);GO:0016210(naringenin-chalcone synthase activity);GO:0034081(polyketide synthase complex);GO:1901696(cannabinoid biosynthetic process)	00941(Flavonoid biosynthesis);01100(Metabolic pathways);01110(Biosynthesis of secondary metabolites);04712(Circadian rhythm - plant)	PREDICTED: chalcone synthase G-like [Nicotiana sylvestris]	0.188008	0.211265	0.119729	1.39117	0.459888	2.10692
107832117	LOC107832117	XM_016659929.1	GO:0005634(nucleus);GO:0006457(protein folding);GO:0009507(chloroplast);GO:0009536(plastid);GO:0009570(chloroplast stroma)	NA	PREDICTED: chaperone protein dnaJ 11, chloroplastic [Nicotiana sylvestris]	69.3818	95.7277	91.7748	33.125	40.5062	45.2524
107792867	LOC107792867	XM_016615115.1	GO:0005634(nucleus);GO:0006457(protein folding);GO:0009507(chloroplast);GO:0009536(plastid);GO:0009570(chloroplast stroma)	NA	PREDICTED: chaperone protein dnaJ 11, chloroplastic-like [Nicotiana sylvestris]	55.7165	58.8144	42.7303	24.1872	26.0137	28.4287
107820178	LOC107820178	XM_016646406.1	GO:0005634(nucleus);GO:0006457(protein folding);GO:0009507(chloroplast);GO:0009536(plastid);GO:0009570(chloroplast stroma)	NA	PREDICTED: chaperone protein dnaJ 11, chloroplastic-like [Nicotiana tomentosiformis]	77.4894	124.326	97.5871	38.535	47.4814	55.6964
107801540	LOC107801540	XM_016624886.1	GO:0005515(protein binding);GO:0005634(nucleus);GO:0006457(protein folding);GO:0009507(chloroplast);GO:0010322(regulation of isopentenyl diphosphate biosynthetic process, methylerythritol 4-phosphate pathway);GO:0061077(chaperone-mediated protein folding);GO:1902395(regulation of 1-deoxy-D-xylulose-5-phosphate synthase activity)	NA	PREDICTED: chaperone protein dnaJ 20, chloroplastic-like [Nicotiana tabacum]	14.9624	16.3928	9.38908	5.84999	4.12622	8.23059
107808030	LOC107808030	XM_016632509.1	GO:0005515(protein binding);GO:0005634(nucleus);GO:0006457(protein folding);GO:0009507(chloroplast);GO:0010322(regulation of isopentenyl diphosphate biosynthetic process, methylerythritol 4-phosphate pathway);GO:0061077(chaperone-mediated protein folding);GO:1902395(regulation of 1-deoxy-D-xylulose-5-phosphate synthase activity)	NA	PREDICTED: chaperone protein dnaJ 20, chloroplastic-like [Nicotiana tabacum]	36.8886	63.5826	55.2856	14.3812	26.0804	22.4752
107800465	LOC107800465	XM_016623635.1	GO:0005515(protein binding);GO:0005634(nucleus);GO:0006457(protein folding);GO:0009507(chloroplast);GO:0010322(regulation of isopentenyl diphosphate biosynthetic process, methylerythritol 4-phosphate pathway);GO:0061077(chaperone-mediated protein folding);GO:1902395(regulation of 1-deoxy-D-xylulose-5-phosphate synthase activity)	NA	PREDICTED: chaperone protein dnaJ 20, chloroplastic-like isoform X2 [Nicotiana tomentosiformis]	33.7756	58.5749	56.5125	12.7714	19.6836	17.3346
107802358	LOC107802358	XM_016625840.1	GO:0005737(cytoplasm);GO:0005794(Golgi apparatus);GO:0006457(protein folding);GO:0016021(integral component of membrane)	NA	PREDICTED: chaperone protein dnaJ 72-like [Nicotiana tabacum]	1.89988	3.25282	2.89113	0.519106	0.616091	1.24092
107809861	LOC107809861	XM_016634555.1	GO:0005634(nucleus);GO:0006457(protein folding);GO:0009416(response to light stimulus);GO:0009507(chloroplast);GO:0009570(chloroplast stroma)	NA	PREDICTED: chaperone protein dnaJ 8, chloroplastic-like [Nicotiana sylvestris]	90.2475	139.697	138.143	39.3526	37.392	55.4287
107796659	LOC107796659	XM_016619450.1	GO:0005634(nucleus);GO:0006457(protein folding);GO:0009416(response to light stimulus);GO:0009507(chloroplast);GO:0009570(chloroplast stroma)	NA	PREDICTED: chaperone protein dnaJ 8, chloroplastic-like [Nicotiana tomentosiformis]	42.9498	65.2414	59.0262	18.6699	18.2748	43.3338
107810219	LOC107810219	XM_016634979.1	GO:0005524(ATP binding);GO:0005634(nucleus);GO:0005730(nucleolus);GO:0005739(mitochondrion);GO:0005794(Golgi apparatus);GO:0005829(cytosol);GO:0006458('de novo' protein folding);GO:0007005(mitochondrion organization);GO:0009507(chloroplast);GO:0009570(chloroplast stroma);GO:0009941(chloroplast envelope);GO:0022626(cytosolic ribosome);GO:0042026(protein refolding);GO:0044183(protein binding involv…	03018(RNA degradation)	PREDICTED: chaperonin 60 subunit beta 2, chloroplastic [Nicotiana tabacum]	29.9272	24.5204	42.3842	117.897	62.6696	97.2338
107797700	LOC107797700	XM_016620610.1	GO:0005524(ATP binding);GO:0005634(nucleus);GO:0005730(nucleolus);GO:0005739(mitochondrion);GO:0005794(Golgi apparatus);GO:0005829(cytosol);GO:0006458('de novo' protein folding);GO:0007005(mitochondrion organization);GO:0009507(chloroplast);GO:0009570(chloroplast stroma);GO:0009941(chloroplast envelope);GO:0022626(cytosolic ribosome);GO:0042026(protein refolding);GO:0044183(protein binding involv…	03018(RNA degradation)	PREDICTED: chaperonin 60 subunit beta 2, chloroplastic [Nicotiana tomentosiformis]	29.0656	27.6	39.5149	102.21	55.8936	90.3655
107782773	LOC107782773	XM_016603710.1	GO:0005507(copper ion binding);GO:0005524(ATP binding);GO:0005739(mitochondrion);GO:0005759(mitochondrial matrix);GO:0005774(vacuolar membrane);GO:0005794(Golgi apparatus);GO:0005829(cytosol);GO:0006458('de novo' protein folding);GO:0007005(mitochondrion organization);GO:0009408(response to heat);GO:0022626(cytosolic ribosome);GO:0042026(protein refolding);GO:0044183(protein binding involved in p…	03018(RNA degradation)	PREDICTED: chaperonin CPN60-2, mitochondrial-like [Nicotiana sylvestris]	2.80685	4.66169	6.86903	12.9169	6.28426	11.49
107828554	LOC107828554	XM_016655891.1	GO:0002752(cell surface pattern recognition receptor signaling pathway);GO:0004672(protein kinase activity);GO:0004674(protein serine/threonine kinase activity);GO:0004675(transmembrane receptor protein serine/threonine kinase activity);GO:0005515(protein binding);GO:0005524(ATP binding);GO:0005576(extracellular region);GO:0005886(plasma membrane);GO:0006468(protein phosphorylation);GO:0008061(ch…	NA	PREDICTED: chitin elicitor receptor kinase 1-like [Nicotiana tabacum]	1.89626	1.67312	1.28834	0.769223	0.674355	0.7012
107790460	LOC107790460	XM_016612386.1	GO:0004674(protein serine/threonine kinase activity);GO:0005886(plasma membrane);GO:0006468(protein phosphorylation);GO:0006952(defense response);GO:0009506(plasmodesma)	NA	PREDICTED: chitinase-3-like protein 2 [Nicotiana sylvestris]	0.760283	1.21205	1.24965	0.074123	0.084226	0.137884
107818928	LOC107818928	XM_016645012.1	GO:0004568(chitinase activity);GO:0005576(extracellular region);GO:0005794(Golgi apparatus);GO:0006032(chitin catabolic process);GO:0009408(response to heat);GO:0009414(response to water deprivation);GO:0009651(response to salt stress);GO:0009735(response to cytokinin);GO:0009809(lignin biosynthetic process);GO:0009825(multidimensional cell growth);GO:0009873(ethylene-activated signaling pathway)…	NA	PREDICTED: chitinase-like protein 2 [Nicotiana sylvestris]	2.12681	1.63199	1.66495	4.73232	2.23632	4.14139
107790755	LOC107790755	XM_016612718.1	GO:0004568(chitinase activity);GO:0005576(extracellular region);GO:0006032(chitin catabolic process);GO:0008061(chitin binding)	00520(Amino sugar and nucleotide sugar metabolism);01100(Metabolic pathways)	PREDICTED: chitotriosidase-1-like [Nicotiana sylvestris]	2.24871	8.33787	9.42637	0.622736	0.619665	0.880472
107812074	LOC107812074	XM_016637108.1	GO:0004568(chitinase activity);GO:0005576(extracellular region);GO:0006032(chitin catabolic process);GO:0008061(chitin binding)	00520(Amino sugar and nucleotide sugar metabolism);01100(Metabolic pathways)	PREDICTED: chitotriosidase-1-like [Nicotiana tomentosiformis]	5.37713	14.8388	17.3667	0.818506	0.606167	1.52515
107773466	LOC107773466	XM_016592879.1	GO:0009416(response to light stimulus);GO:0009535(chloroplast thylakoid membrane);GO:0009768(photosynthesis, light harvesting in photosystem I);GO:0009941(chloroplast envelope);GO:0010287(plastoglobule);GO:0016168(chlorophyll binding);GO:0031409(pigment binding)	00196(Photosynthesis - antenna proteins);01100(Metabolic pathways)	PREDICTED: chlorophyll a-b binding protein 50, chloroplastic-like, partial [Nicotiana tabacum]	1497.57	781.165	730.362	2304.21	1747.13	2028.23
107799582	LOC107799582	XM_016622715.1	GO:0004252(serine-type endopeptidase activity);GO:0006465(signal peptide processing);GO:0006627(protein processing involved in protein targeting to mitochondrion);GO:0009535(chloroplast thylakoid membrane);GO:0010027(thylakoid membrane organization);GO:0033108(mitochondrial respiratory chain complex assembly);GO:0042720(mitochondrial inner membrane peptidase complex)	03060(Protein export)	PREDICTED: chloroplast processing peptidase-like [Nicotiana tabacum]	8.14466	6.17055	5.44378	17.4584	10.5653	17.2986
107782473	LOC107782473	XM_016603360.1	GO:0000272(polysaccharide catabolic process);GO:0000427(plastid-encoded plastid RNA polymerase complex);GO:0003677(DNA binding);GO:0003723(RNA binding);GO:0003824(catalytic activity);GO:0005515(protein binding);GO:0005773(vacuole);GO:0005777(peroxisome);GO:0005794(Golgi apparatus);GO:0005840(ribosome);GO:0005996(monosaccharide metabolic process);GO:0006364(rRNA processing);GO:0007623(circadian rh…	NA	PREDICTED: chloroplast stem-loop binding protein of 41 kDa b, chloroplastic [Nicotiana tomentosiformis]	116.177	60.212	83.3142	201.667	173.308	170.875
107831012	LOC107831012	XM_016658724.1	GO:0009813(flavonoid biosynthetic process);GO:0043231(intracellular membrane-bounded organelle);GO:0052696(flavonoid glucuronidation);GO:0080043(quercetin 3-O-glucosyltransferase activity);GO:0080044(quercetin 7-O-glucosyltransferase activity)	NA	PREDICTED: cinnamate beta-D-glucosyltransferase-like [Nicotiana tabacum]	0.447511	3.84765	3.85877	0.401121	0.536847	0.559099
107829067	LOC107829067	XM_016656495.1	GO:0005575(cellular_component);GO:0009809(lignin biosynthetic process);GO:0016621(cinnamoyl-CoA reductase activity);GO:0080167(response to karrikin)	NA	PREDICTED: cinnamoyl-CoA reductase 1-like [Nicotiana sylvestris]	0.844615	0.111013	0.30778	3.53374	1.08141	1.76628
107761302	LOC107761302	XM_016579525.1	GO:0004022(alcohol dehydrogenase (NAD) activity);GO:0005794(Golgi apparatus);GO:0005829(cytosol);GO:0005886(plasma membrane);GO:0009506(plasmodesma);GO:0050662(coenzyme binding)	NA	PREDICTED: cinnamoyl-CoA reductase 1-like [Nicotiana tomentosiformis]	0.503226	0.302269	0.417882	1.36115	0.839772	1.30522
107800537	LOC107800537	XM_016623728.1	NA	NA	PREDICTED: classical arabinogalactan protein 4-like [Nicotiana attenuata]	335.599	182.705	205.943	613.326	408.816	491.607
107818720	LOC107818720	XM_016644756.1	NA	NA	PREDICTED: classical arabinogalactan protein 9 [Nicotiana tomentosiformis]	330.142	145.04	166.415	546.532	400.87	411.475
107792972	LOC107792972	XM_016615236.1;XM_016615237.1	GO:0005198(structural molecule activity);GO:0030125(clathrin vesicle coat);GO:0032050(clathrin heavy chain binding);GO:0072583(clathrin-dependent endocytosis);GO:0072583(clathrin-dependent endocytosis)	NA	PREDICTED: clathrin light chain 1-like isoform X1 [Nicotiana tabacum]	8.03355	11.1413	6.2211	2.13944	3.55278	2.69049
107765182	LOC107765182	XM_016583799.1	GO:0005198(structural molecule activity);GO:0030125(clathrin vesicle coat);GO:0032050(clathrin heavy chain binding);GO:0072583(clathrin-dependent endocytosis)	NA	PREDICTED: clathrin light chain 2-like [Nicotiana tabacum]	4.00433	11.2099	12.1916	2.05468	2.26425	3.12596
107822315	LOC107822315	XM_016648846.1	GO:0005198(structural molecule activity);GO:0030125(clathrin vesicle coat);GO:0032050(clathrin heavy chain binding);GO:0072583(clathrin-dependent endocytosis)	NA	PREDICTED: clathrin light chain 2-like [Nicotiana tabacum]	2.20508	5.98327	9.92502	0.803128	0.489935	1.37596
107773032	LOC107773032	XR_001645220.1	GO:0000911(cytokinesis by cell plate formation);GO:0005886(plasma membrane);GO:0009507(chloroplast);GO:0009825(multidimensional cell growth);GO:0030136(clathrin-coated vesicle);GO:0040008(regulation of growth)	NA	PREDICTED: coiled-coil domain-containing protein SCD2 isoform X1 [Nicotiana tomentosiformis]	2.87363	3.50847	4.79731	0.683089	1.26173	0.916346
107778500	LOC107778500	XM_016598770.1	GO:0005375(copper ion transmembrane transporter activity);GO:0006825(copper ion transport);GO:0016020(membrane);GO:0016021(integral component of membrane);GO:0035434(copper ion transmembrane transport);GO:0048235(pollen sperm cell differentiation);GO:0048364(root development)	NA	PREDICTED: copper transporter 1-like [Nicotiana sylvestris]	8.21302	10.6549	15.5863	2.59387	4.75512	2.15968
107830556	LOC107830556	XM_016658161.1	GO:0005375(copper ion transmembrane transporter activity);GO:0006825(copper ion transport);GO:0016020(membrane);GO:0016021(integral component of membrane);GO:0035434(copper ion transmembrane transport);GO:0048235(pollen sperm cell differentiation);GO:0048364(root development)	NA	PREDICTED: copper transporter 1-like [Nicotiana tomentosiformis]	8.09074	18.8751	23.9226	0.498734	2.17307	1.11449
107798872	LOC107798872	XM_016621901.1	GO:0005887(integral component of plasma membrane);GO:0043231(intracellular membrane-bounded organelle);GO:0043682(copper-transporting ATPase activity)	04016(MAPK signaling pathway - plant)	PREDICTED: copper-transporting ATPase RAN1-like [Nicotiana tabacum]	6.34605	13.6297	12.4597	4.31051	4.64353	5.55243
107766807	LOC107766807	XM_016585676.1;XM_016585678.1;XM_016585673.1;XM_016585674.1;XM_016585680.1;XM_016585670.1;XM_016585671.1;XM_016585677.1;XR_001643786.1;XM_016585669.1;XM_016585681.1;XM_016585675.1;XM_016585672.1	GO:0005887(integral component of plasma membrane);GO:0043231(intracellular membrane-bounded organelle);GO:0043682(copper-transporting ATPase activity);GO:0043682(copper-transporting ATPase activity)	NA	PREDICTED: copper-transporting ATPase RAN1-like isoform X1 [Nicotiana tabacum];PREDICTED: copper-transporting ATPase RAN1-like isoform X5 [Nicotiana tabacum];PREDICTED: copper-transporting ATPase RAN1-like isoform X6 [Nicotiana tabacum];PREDICTED: copper-transporting ATPase RAN1-like isoform X2 [Nicotiana tabacum];PREDICTED: copper-transporting ATPase RAN1-like isoform X7 [Nicotiana tabacum];PRED…	3.15277	3.05414	3.2697	1.48637	1.17231	1.71098
107790232	LOC107790232	XM_016612138.1;XR_001648987.1	NA	NA	PREDICTED: craniofacial development protein 2-like [Nicotiana tabacum];PREDICTED: SAP30-binding protein-like [Nicotiana tabacum]	3.62834	10.1629	5.99827	1.80021	3.0586	1.69789
107762188	LOC107762188	XM_016580525.1	GO:0003674(molecular_function);GO:0005634(nucleus);GO:0005737(cytoplasm);GO:0009860(pollen tube growth);GO:0040008(regulation of growth)	NA	PREDICTED: CRIB domain-containing protein RIC10-like isoform X1 [Nicotiana sylvestris]	5.92894	2.9038	2.14276	8.38967	6.4108	7.52426
107763569	LOC107763569	XM_016582057.1	GO:0009813(flavonoid biosynthetic process);GO:0043231(intracellular membrane-bounded organelle);GO:0052696(flavonoid glucuronidation);GO:0080043(quercetin 3-O-glucosyltransferase activity);GO:0080044(quercetin 7-O-glucosyltransferase activity)	NA	PREDICTED: crocetin glucosyltransferase, chloroplastic-like [Nicotiana sylvestris]	3.66168	9.6142	7.52884	2.3643	1.59687	3.68924
107780597	LOC107780597	XM_016601152.1	GO:0009813(flavonoid biosynthetic process);GO:0043231(intracellular membrane-bounded organelle);GO:0052696(flavonoid glucuronidation);GO:0080043(quercetin 3-O-glucosyltransferase activity);GO:0080044(quercetin 7-O-glucosyltransferase activity)	NA	PREDICTED: crocetin glucosyltransferase, chloroplastic-like [Nicotiana tabacum]	1.35213	3.72538	2.36263	0.560494	0.243884	0.502299
107790408	LOC107790408	XM_016612332.1	GO:0000723(telomere maintenance);GO:0000781(chromosome, telomeric region);GO:0003697(single-stranded DNA binding);GO:0005515(protein binding);GO:0006457(protein folding);GO:0009408(response to heat);GO:0009507(chloroplast);GO:0010521(telomerase inhibitor activity);GO:0019827(stem cell population maintenance);GO:0044183(protein binding involved in protein folding);GO:0048367(shoot system developme…	NA	PREDICTED: CST complex subunit TEN1-like [Nicotiana tabacum]	0.799285	0.978891	0.683984	2.53657	1.90662	2.0279
107812278	LOC107812278	XM_016637337.1	GO:0046658(anchored component of plasma membrane)	NA	PREDICTED: cucumber peeling cupredoxin-like [Nicotiana sylvestris]	0.454365	1.69145	1.48754	0	0	0
107785955	LOC107785955	XM_016607382.1;XM_016607383.1	GO:0031461(cullin-RING ubiquitin ligase complex);GO:0031625(ubiquitin protein ligase binding);GO:0061630(ubiquitin protein ligase activity);GO:0061630(ubiquitin protein ligase activity)	NA	PREDICTED: cullin-1-like isoform X1 [Nicotiana tabacum];PREDICTED: cullin-1-like isoform X2 [Nicotiana tabacum]	19.9426	24.0677	23.8487	7.71936	12.1988	10.442
107828722	LOC107828722	XM_016656084.1	GO:0005249(voltage-gated potassium channel activity);GO:0005887(integral component of plasma membrane);GO:0042391(regulation of membrane potential)	04626(Plant-pathogen interaction)	PREDICTED: cyclic nucleotide-gated ion channel 1-like [Nicotiana sylvestris]	2.55306	8.09283	10.245	0.0811	0.042867	0.169917
107798635	LOC107798635	XM_016621656.1;XM_016621661.1	GO:0004693(cyclin-dependent protein serine/threonine kinase activity);GO:0005515(protein binding);GO:0005634(nucleus);GO:0007049(cell cycle);GO:0010444(guard mother cell differentiation);GO:0042127(regulation of cell proliferation);GO:0048316(seed development);GO:0051301(cell division);GO:0051726(regulation of cell cycle);GO:0051726(regulation of cell cycle)	04075(Plant hormone signal transduction);04075(Plant hormone signal transduction)	PREDICTED: cyclin-D3-1-like isoform X1 [Nicotiana tabacum];PREDICTED: cyclin-D3-1-like isoform X2 [Nicotiana tabacum]	1.47714	1.16346	1.43802	3.24325	1.74858	3.47136
107792202	LOC107792202	XM_016614395.1	GO:0004693(cyclin-dependent protein serine/threonine kinase activity);GO:0005515(protein binding);GO:0005634(nucleus);GO:0007049(cell cycle);GO:0010444(guard mother cell differentiation);GO:0042127(regulation of cell proliferation);GO:0048316(seed development);GO:0051301(cell division);GO:0051726(regulation of cell cycle)	04075(Plant hormone signal transduction)	PREDICTED: cyclin-D3-2-like [Nicotiana sylvestris]	1.34211	1.01334	0.475835	3.78714	1.27931	4.53636
107781602	LOC107781602	XM_016602338.1;XM_016602337.1	GO:0004693(cyclin-dependent protein serine/threonine kinase activity);GO:0005515(protein binding);GO:0005634(nucleus);GO:0007049(cell cycle);GO:0010444(guard mother cell differentiation);GO:0042127(regulation of cell proliferation);GO:0048316(seed development);GO:0051301(cell division);GO:0051726(regulation of cell cycle);GO:0051726(regulation of cell cycle)	04075(Plant hormone signal transduction);04075(Plant hormone signal transduction)	PREDICTED: cyclin-D3-3-like isoform X2 [Nicotiana tabacum];PREDICTED: cyclin-D3-3-like isoform X1 [Nicotiana tabacum]	3.29748	1.3642	2.02414	7.18487	5.04279	6.54734
107811449	LOC107811449	XM_016636377.1	GO:0000079(regulation of cyclin-dependent protein serine/threonine kinase activity);GO:0004693(cyclin-dependent protein serine/threonine kinase activity);GO:0005515(protein binding);GO:0007049(cell cycle);GO:0019901(protein kinase binding);GO:0051301(cell division);GO:0051726(regulation of cell cycle)	NA	PREDICTED: cyclin-U4-1-like [Nicotiana tomentosiformis]	1.727	1.7036	0.7641	4.35382	3.1257	3.87932
107813488	LOC107813488	XM_016638763.1	GO:0005768(endosome);GO:0005774(vacuolar membrane);GO:0005802(trans-Golgi network);GO:0008757(S-adenosylmethionine-dependent methyltransferase activity);GO:0032259(methylation)	00100(Steroid biosynthesis);01100(Metabolic pathways);01110(Biosynthesis of secondary metabolites)	PREDICTED: cycloartenol-C-24-methyltransferase-like [Nicotiana tabacum]	5.92451	9.18071	8.71686	2.66739	3.97039	3.47584
107821929	LOC107821929	XM_016648401.1	GO:0005768(endosome);GO:0005774(vacuolar membrane);GO:0005802(trans-Golgi network);GO:0008757(S-adenosylmethionine-dependent methyltransferase activity);GO:0032259(methylation)	00100(Steroid biosynthesis);01100(Metabolic pathways);01110(Biosynthesis of secondary metabolites)	PREDICTED: cycloartenol-C-24-methyltransferase-like isoform X1 [Nicotiana sylvestris]	5.19074	6.20579	9.48402	1.38598	2.257	2.22557
107778614	LOC107778614	XM_016598900.1	GO:0004190(aspartic-type endopeptidase activity);GO:0006508(proteolysis);GO:0030163(protein catabolic process)	NA	PREDICTED: cyprosin-like [Nicotiana attenuata]	43.5716	90.9107	103.354	39.5447	36.645	41.5637
107832672	LOC107832672	XM_016660533.1	GO:0004190(aspartic-type endopeptidase activity);GO:0006508(proteolysis);GO:0030163(protein catabolic process)	NA	PREDICTED: cyprosin-like [Nicotiana tomentosiformis]	3.40505	0.508743	0.266211	17.5692	6.00289	24.1986
107764160	LOC107764160	XM_016582702.1	GO:0004869(cysteine-type endopeptidase inhibitor activity);GO:0005576(extracellular region);GO:0005618(cell wall);GO:0006952(defense response);GO:0010030(positive regulation of seed germination);GO:0034605(cellular response to heat);GO:2000117(negative regulation of cysteine-type endopeptidase activity)	NA	PREDICTED: cysteine proteinase inhibitor 5-like [Nicotiana tomentosiformis]	14.0918	12.2581	9.86294	4.39736	3.59799	4.65193
107784088	LOC107784088	XM_016605153.1;XM_016605154.1	GO:0002020(protease binding);GO:0004869(cysteine-type endopeptidase inhibitor activity);GO:0005515(protein binding);GO:0005576(extracellular region);GO:0005783(endoplasmic reticulum);GO:0005829(cytosol);GO:0006952(defense response);GO:0006972(hyperosmotic response);GO:0006979(response to oxidative stress);GO:0009409(response to cold);GO:0009414(response to water deprivation);GO:0050897(cobalt ion…	NA	PREDICTED: cysteine proteinase inhibitor A-like [Nicotiana tomentosiformis]	16.2143	29.0493	32.5621	2.56679	8.01295	7.56826
107795478	LOC107795478	XM_016618124.1	GO:0004197(cysteine-type endopeptidase activity);GO:0005615(extracellular space);GO:0005764(lysosome);GO:0051603(proteolysis involved in cellular protein catabolic process)	04626(Plant-pathogen interaction)	PREDICTED: cysteine proteinase RD19a-like [Nicotiana sylvestris]	1.08407	0.309046	0.561999	2.51118	1.03298	2.14753
107819239	LOC107819239	XM_016645327.1	NA	NA	PREDICTED: cysteine-rich and transmembrane domain-containing protein A-like [Nicotiana tomentosiformis]	10.6041	20.6013	18.7909	8.27504	7.07862	7.02183
107807623	LOC107807623	XM_016632046.1	GO:0004674(protein serine/threonine kinase activity);GO:0005886(plasma membrane);GO:0006468(protein phosphorylation);GO:0006952(defense response);GO:0009506(plasmodesma)	NA	PREDICTED: cysteine-rich receptor-like protein kinase 10 [Nicotiana tabacum]	11.9229	22.6708	22.85	4.62902	4.13741	4.60252
107830178	LOC107830178	XM_016657656.1	GO:0004674(protein serine/threonine kinase activity);GO:0005886(plasma membrane);GO:0006468(protein phosphorylation);GO:0006952(defense response);GO:0009506(plasmodesma)	NA	PREDICTED: cysteine-rich receptor-like protein kinase 2 [Nicotiana sylvestris]	0.674711	2.33675	2.70477	0.063674	0.068853	0.102267
107775486	LOC107775486	XM_016595221.1;XM_016595222.1	GO:0004674(protein serine/threonine kinase activity);GO:0005886(plasma membrane);GO:0006468(protein phosphorylation);GO:0006952(defense response);GO:0009506(plasmodesma);GO:0009506(plasmodesma)	NA	PREDICTED: cysteine-rich receptor-like protein kinase 25 isoform X1 [Nicotiana tabacum];PREDICTED: cysteine-rich receptor-like protein kinase 25 isoform X2 [Nicotiana sylvestris]	0.669572	2.576	1.61308	0.289535	0.279472	0.368059
107775140	LOC107775140	XM_016594826.1	GO:0003674(molecular_function);GO:0005576(extracellular region);GO:0009506(plasmodesma);GO:0010497(plasmodesmata-mediated intercellular transport);GO:0016021(integral component of membrane);GO:0046739(transport of virus in multicellular host)	NA	PREDICTED: cysteine-rich repeat secretory protein 3-like [Nicotiana tabacum]	3.83768	1.63424	1.16944	8.00521	3.41995	7.2749
107769887	LOC107769887	XM_016589143.1	GO:0003674(molecular_function);GO:0005576(extracellular region);GO:0009506(plasmodesma);GO:0010497(plasmodesmata-mediated intercellular transport);GO:0016021(integral component of membrane);GO:0046739(transport of virus in multicellular host)	NA	PREDICTED: cysteine-rich repeat secretory protein 3-like isoform X1 [Nicotiana tomentosiformis]	3.83581	2.45613	2.39451	6.55503	4.3417	6.49402
107789604	LOC107789604	XM_016611442.1;XM_016611440.1	GO:0003674(molecular_function);GO:0005576(extracellular region);GO:0009506(plasmodesma);GO:0010497(plasmodesmata-mediated intercellular transport);GO:0016021(integral component of membrane);GO:0046739(transport of virus in multicellular host);GO:0046739(transport of virus in multicellular host)	NA	PREDICTED: cysteine-rich repeat secretory protein 3-like isoform X2 [Nicotiana tabacum];PREDICTED: cysteine-rich repeat secretory protein 3-like isoform X1 [Nicotiana tabacum]	1.09924	0.498821	0.745156	2.59668	1.07721	2.50434
107790434	LOC107790434	XM_016612364.1	GO:0003674(molecular_function);GO:0005576(extracellular region);GO:0080167(response to karrikin)	NA	PREDICTED: cysteine-rich repeat secretory protein 55-like [Nicotiana tabacum]	4.95378	5.42316	4.01343	1.07717	1.69297	1.86057
107771081	LOC107771081	XM_016590406.1	GO:0005886(plasma membrane);GO:0007275(multicellular organism development);GO:0009506(plasmodesma);GO:0009507(chloroplast);GO:0016020(membrane);GO:0016021(integral component of membrane);GO:0046872(metal ion binding);GO:0055114(oxidation-reduction process)	NA	PREDICTED: cytochrome b561 and DOMON domain-containing protein At3g25290-like [Nicotiana sylvestris]	10.0674	9.69926	9.17799	22.9427	14.0993	26.0541
107796389	LOC107796389	XM_016619147.1	GO:0005576(extracellular region);GO:0007275(multicellular organism development);GO:0016020(membrane);GO:0016021(integral component of membrane);GO:0046872(metal ion binding);GO:0055114(oxidation-reduction process)	NA	PREDICTED: cytochrome b561 and DOMON domain-containing protein At5g47530-like [Nicotiana sylvestris]	4.31778	4.67498	5.81442	2.55968	1.27744	2.8255
107771464	LOC107771464	XM_016590826.1	GO:0005576(extracellular region);GO:0007275(multicellular organism development);GO:0016020(membrane);GO:0016021(integral component of membrane);GO:0046872(metal ion binding);GO:0055114(oxidation-reduction process)	NA	PREDICTED: cytochrome b561 and DOMON domain-containing protein At5g47530-like [Nicotiana tabacum]	10.0588	12.5424	12.5784	6.68792	3.45354	4.3563
107819245	LOC107819245	XM_016645333.1	GO:0004497(monooxygenase activity);GO:0005506(iron ion binding);GO:0005783(endoplasmic reticulum);GO:0016021(integral component of membrane);GO:0016705(oxidoreductase activity, acting on paired donors, with incorporation or reduction of molecular oxygen);GO:0019825(oxygen binding);GO:0020037(heme binding);GO:0055114(oxidation-reduction process)	NA	PREDICTED: cytochrome P450 704C1-like [Nicotiana sylvestris]	0.785859	8.79656	5.1978	0.35136	0.824255	1.00633
107817025	LOC107817025	XM_016642795.1	GO:0004497(monooxygenase activity);GO:0005506(iron ion binding);GO:0005783(endoplasmic reticulum);GO:0016021(integral component of membrane);GO:0016705(oxidoreductase activity, acting on paired donors, with incorporation or reduction of molecular oxygen);GO:0019825(oxygen binding);GO:0020037(heme binding);GO:0055114(oxidation-reduction process)	NA	PREDICTED: cytochrome P450 704C1-like [Nicotiana tabacum]	32.8526	55.8654	62.7002	17.1163	24.4511	19.6582
107818863	LOC107818863	XM_016644918.1;XM_016644919.1;XM_016644915.1;XM_016644916.1;XM_016644917.1	GO:0004497(monooxygenase activity);GO:0004497(monooxygenase activity)	NA	PREDICTED: cytochrome P450 714C2-like isoform X1 [Nicotiana tabacum];PREDICTED: cytochrome P450 714C2-like isoform X2 [Nicotiana tabacum]	1.32515	1.87358	2.22321	0.403038	0.918315	0.781946
107781088	LOC107781088	XM_016601722.1	GO:0016020(membrane);GO:0016709(oxidoreductase activity, acting on paired donors, with incorporation or reduction of molecular oxygen, NAD(P)H as one donor, and incorporation of one atom of oxygen);GO:0044550(secondary metabolite biosynthetic process)	NA	PREDICTED: cytochrome P450 71A1-like [Nicotiana tabacum]	2.02665	4.52226	8.98483	0.2632	0.76042	0.366533
107771758	LOC107771758	XM_016591205.1	GO:0016020(membrane);GO:0016709(oxidoreductase activity, acting on paired donors, with incorporation or reduction of molecular oxygen, NAD(P)H as one donor, and incorporation of one atom of oxygen);GO:0044550(secondary metabolite biosynthetic process)	NA	PREDICTED: cytochrome P450 71A1-like [Nicotiana tomentosiformis]	2.29139	2.65319	3.91512	0.407839	0.909228	0.420796
107823192	LOC107823192	XM_016649788.1	GO:0016020(membrane);GO:0016709(oxidoreductase activity, acting on paired donors, with incorporation or reduction of molecular oxygen, NAD(P)H as one donor, and incorporation of one atom of oxygen);GO:0044550(secondary metabolite biosynthetic process)	00905(Brassinosteroid biosynthesis);01100(Metabolic pathways);01110(Biosynthesis of secondary metabolites)	PREDICTED: cytochrome P450 71A1-like [Nicotiana tomentosiformis]	1.68671	4.25093	3.76871	0.682107	0.364748	0.579261
107776055	LOC107776055	XM_016595864.1	GO:0004497(monooxygenase activity)	NA	PREDICTED: cytochrome P450 734A1 [Nicotiana sylvestris]	1.46815	3.92286	4.82505	0.532781	0.518734	1.24771
107816987	LOC107816987	XM_016642752.1	GO:0004497(monooxygenase activity);GO:0010268(brassinosteroid homeostasis);GO:0016131(brassinosteroid metabolic process)	00905(Brassinosteroid biosynthesis)	PREDICTED: cytochrome P450 734A1-like [Nicotiana tabacum]	1.02765	0.283335	0.513182	1.77476	0.98215	1.63062
107772417	LOC107772417	XM_016591921.1	GO:0016020(membrane);GO:0016709(oxidoreductase activity, acting on paired donors, with incorporation or reduction of molecular oxygen, NAD(P)H as one donor, and incorporation of one atom of oxygen);GO:0044550(secondary metabolite biosynthetic process)	NA	PREDICTED: cytochrome P450 76A1 [Nicotiana tomentosiformis]	0.42585	15.0187	15.6811	0	0.048203	0
107831815	LOC107831815	XM_016659607.1	GO:0016020(membrane);GO:0016709(oxidoreductase activity, acting on paired donors, with incorporation or reduction of molecular oxygen, NAD(P)H as one donor, and incorporation of one atom of oxygen);GO:0044550(secondary metabolite biosynthetic process)	NA	PREDICTED: cytochrome P450 76A2-like [Nicotiana tabacum]	0.899621	1.86129	3.31238	0.654357	0.526801	0.422356
107788916	LOC107788916	XM_016610653.1	GO:0010143(cutin biosynthetic process);GO:0016020(membrane);GO:0016709(oxidoreductase activity, acting on paired donors, with incorporation or reduction of molecular oxygen, NAD(P)H as one donor, and incorporation of one atom of oxygen);GO:0044550(secondary metabolite biosynthetic process);GO:0052722(fatty acid in-chain hydroxylase activity)	00073(Cutin, suberine and wax biosynthesis)	PREDICTED: cytochrome P450 77A1-like [Nicotiana tabacum]	3.26848	1.73805	1.88051	7.70823	3.742	5.72452
107777970	LOC107777970	XM_016598147.1	GO:0016020(membrane);GO:0016709(oxidoreductase activity, acting on paired donors, with incorporation or reduction of molecular oxygen, NAD(P)H as one donor, and incorporation of one atom of oxygen);GO:0044550(secondary metabolite biosynthetic process)	00073(Cutin, suberine and wax biosynthesis)	PREDICTED: cytochrome P450 77A3 [Nicotiana sylvestris]	0	0	0.154206	5.42736	0.089862	7.36529
107789632	LOC107789632	XM_016611486.1	GO:0016020(membrane);GO:0016709(oxidoreductase activity, acting on paired donors, with incorporation or reduction of molecular oxygen, NAD(P)H as one donor, and incorporation of one atom of oxygen);GO:0044550(secondary metabolite biosynthetic process)	NA	PREDICTED: cytochrome P450 78A6-like [Nicotiana tabacum]	6.65678	18.761	22.9673	5.59951	3.77616	5.29804
107827051	LOC107827051	XM_016654109.1	GO:0016020(membrane);GO:0016709(oxidoreductase activity, acting on paired donors, with incorporation or reduction of molecular oxygen, NAD(P)H as one donor, and incorporation of one atom of oxygen);GO:0044550(secondary metabolite biosynthetic process)	NA	PREDICTED: cytochrome P450 81D11-like [Nicotiana tabacum]	0.518761	1.7912	1.9027	0.310992	0.311045	0.254691
107800782	LOC107800782	XM_016624016.1	GO:0009809(lignin biosynthetic process);GO:0016020(membrane);GO:0016709(oxidoreductase activity, acting on paired donors, with incorporation or reduction of molecular oxygen, NAD(P)H as one donor, and incorporation of one atom of oxygen)	00940(Phenylpropanoid biosynthesis);01100(Metabolic pathways);01110(Biosynthesis of secondary metabolites)	PREDICTED: cytochrome P450 84A1-like [Nicotiana tabacum]	0.602049	2.1288	2.8606	0.320905	0.042057	0.344
107771909	LOC107771909	XM_016591371.1	GO:0016709(oxidoreductase activity, acting on paired donors, with incorporation or reduction of molecular oxygen, NAD(P)H as one donor, and incorporation of one atom of oxygen);GO:0035336(long-chain fatty-acyl-CoA metabolic process)	NA	PREDICTED: cytochrome P450 86A22 [Nicotiana tabacum]	8.10534	3.37309	2.74801	12.3341	6.41423	10.5235
107811390	LOC107811390	XM_016636313.1	GO:0016709(oxidoreductase activity, acting on paired donors, with incorporation or reduction of molecular oxygen, NAD(P)H as one donor, and incorporation of one atom of oxygen);GO:0035336(long-chain fatty-acyl-CoA metabolic process)	NA	PREDICTED: cytochrome P450 86A7-like [Nicotiana sylvestris]	4.1264	1.56915	1.69418	7.62904	3.61479	8.58237
107787094	LOC107787094	XM_016608612.1	GO:0016709(oxidoreductase activity, acting on paired donors, with incorporation or reduction of molecular oxygen, NAD(P)H as one donor, and incorporation of one atom of oxygen);GO:0035336(long-chain fatty-acyl-CoA metabolic process)	00073(Cutin, suberine and wax biosynthesis);01100(Metabolic pathways)	PREDICTED: cytochrome P450 86A8-like [Nicotiana tabacum]	0.621397	0.086446	0.272807	2.04515	0.50471	2.28219
107794387	LOC107794387	XM_016616869.1	GO:0005506(iron ion binding);GO:0009507(chloroplast);GO:0009611(response to wounding);GO:0009694(jasmonic acid metabolic process);GO:0016021(integral component of membrane);GO:0016705(oxidoreductase activity, acting on paired donors, with incorporation or reduction of molecular oxygen);GO:0019825(oxygen binding);GO:0020037(heme binding);GO:0052694(jasmonoyl-isoleucine-12-hydroxylase activity);GO:…	00073(Cutin, suberine and wax biosynthesis)	PREDICTED: cytochrome P450 94A2-like [Nicotiana sylvestris]	1.44345	3.13336	6.90595	0.452747	0.763095	0.965494
107767804	LOC107767804	XM_016586896.1	GO:0009809(lignin biosynthetic process);GO:0016020(membrane);GO:0016709(oxidoreductase activity, acting on paired donors, with incorporation or reduction of molecular oxygen, NAD(P)H as one donor, and incorporation of one atom of oxygen)	00940(Phenylpropanoid biosynthesis);00941(Flavonoid biosynthesis);00945(Stilbenoid, diarylheptanoid and gingerol biosynthesis);01100(Metabolic pathways);01110(Biosynthesis of secondary metabolites)	PREDICTED: cytochrome P450 98A2-like [Nicotiana tabacum]	1.48412	1.24622	1.77921	2.90091	2.05423	4.24865
107822676	LOC107822676	XM_016649232.1	GO:0004497(monooxygenase activity)	NA	PREDICTED: cytochrome P450 CYP72A219-like [Nicotiana tomentosiformis]	4.33933	6.89662	7.97338	0.434846	0.652063	1.19403
107825461	LOC107825461	XM_016652334.1	GO:0004497(monooxygenase activity)	NA	PREDICTED: cytochrome P450 CYP72A219-like [Nicotiana tomentosiformis]	2.90514	5.69976	4.02642	0.155682	0.297298	0.622782
107798372	LOC107798372	XM_016621344.1	GO:0016020(membrane);GO:0016709(oxidoreductase activity, acting on paired donors, with incorporation or reduction of molecular oxygen, NAD(P)H as one donor, and incorporation of one atom of oxygen);GO:0044550(secondary metabolite biosynthetic process)	NA	PREDICTED: cytochrome P450 CYP736A12-like isoform X1 [Nicotiana tomentosiformis]	2.94626	2.27522	3.53723	6.53621	5.86158	8.29264
107765640	LOC107765640	XM_016584306.1	GO:0022625(cytosolic large ribosomal subunit);GO:0030687(preribosome, large subunit precursor);GO:0042273(ribosomal large subunit biogenesis)	NA	PREDICTED: cytoplasmic 60S subunit biogenesis factor REI1 homolog 1-like [Nicotiana tabacum]	1.75003	3.09721	2.7324	1.15616	0.818361	1.26107
107819376	LOC107819376	XM_016645485.1	GO:0005737(cytoplasm)	04122(Sulfur relay system)	PREDICTED: cytoplasmic tRNA 2-thiolation protein 1-like [Nicotiana tabacum]	3.37831	6.37758	5.50902	2.06575	2.4983	2.59644
107761326	LOC107761326	XM_016579552.1;XM_016579554.1	GO:0005737(cytoplasm);GO:0005773(vacuole);GO:0006491(N-glycan processing);GO:0006517(protein deglycosylation);GO:0016798(hydrolase activity, acting on glycosyl bonds);GO:0033925(mannosyl-glycoprotein endo-beta-N-acetylglucosaminidase activity);GO:0033925(mannosyl-glycoprotein endo-beta-N-acetylglucosaminidase activity)	00511(Other glycan degradation);00511(Other glycan degradation)	PREDICTED: cytosolic endo-beta-N-acetylglucosaminidase 1-like isoform X1 [Nicotiana tabacum];PREDICTED: cytosolic endo-beta-N-acetylglucosaminidase 1-like isoform X2 [Nicotiana tabacum]	7.2363	9.12178	10.2709	2.2669	3.04354	3.31705
107763323	LOC107763323	XM_016581803.1;XM_016581802.1	GO:0005737(cytoplasm);GO:0005773(vacuole);GO:0006491(N-glycan processing);GO:0006517(protein deglycosylation);GO:0016798(hydrolase activity, acting on glycosyl bonds);GO:0033925(mannosyl-glycoprotein endo-beta-N-acetylglucosaminidase activity);GO:0033925(mannosyl-glycoprotein endo-beta-N-acetylglucosaminidase activity)	00511(Other glycan degradation);00511(Other glycan degradation)	PREDICTED: cytosolic endo-beta-N-acetylglucosaminidase 1-like isoform X2 [Nicotiana tabacum];PREDICTED: cytosolic endo-beta-N-acetylglucosaminidase 1-like isoform X1 [Nicotiana tabacum]	1.44408	1.88324	1.85944	0.647981	0.752065	0.878764
107832592	LOC107832592	XM_016660482.1	GO:0004617(phosphoglycerate dehydrogenase activity);GO:0009070(serine family amino acid biosynthetic process)	00260(Glycine, serine and threonine metabolism);00270(Cysteine and methionine metabolism);01100(Metabolic pathways);01110(Biosynthesis of secondary metabolites);01200(Carbon metabolism);01230(Biosynthesis of amino acids)	PREDICTED: D-3-phosphoglycerate dehydrogenase 1, chloroplastic-like [Nicotiana tabacum]	0.382938	0.237794	0.189845	1.55004	0.971519	0.747814
107776649	LOC107776649	XM_016596562.1	GO:0051213(dioxygenase activity)	NA	PREDICTED: deacetoxyvindoline 4-hydroxylase-like [Nicotiana sylvestris]	0.961653	2.85919	2.43087	0.474852	0.447812	0.354426
107789659	LOC107789659	XM_016611517.1	GO:0005783(endoplasmic reticulum);GO:0005789(endoplasmic reticulum membrane);GO:0016021(integral component of membrane);GO:0016491(oxidoreductase activity);GO:0030148(sphingolipid biosynthetic process);GO:0046872(metal ion binding);GO:0052631(sphingolipid delta-8 desaturase activity);GO:0055114(oxidation-reduction process);GO:0070417(cellular response to cold)	NA	PREDICTED: delta(8)-fatty-acid desaturase-like [Nicotiana tabacum]	2.98085	0.794738	0.667956	5.64495	2.70187	3.3563
107775275	LOC107775275	XM_016594994.1	GO:0000287(magnesium ion binding);GO:0004170(dUTP diphosphatase activity);GO:0005737(cytoplasm);GO:0006226(dUMP biosynthetic process);GO:0046081(dUTP catabolic process)	00240(Pyrimidine metabolism);01100(Metabolic pathways)	PREDICTED: deoxyuridine 5'-triphosphate nucleotidohydrolase [Nicotiana sylvestris]	0.354258	0.1272	0.353285	2.24551	0.50242	2.12544
107824504	LOC107824504	XM_016651279.1	GO:0000287(magnesium ion binding);GO:0004170(dUTP diphosphatase activity);GO:0005737(cytoplasm);GO:0006226(dUMP biosynthetic process);GO:0046081(dUTP catabolic process)	00240(Pyrimidine metabolism);01100(Metabolic pathways)	PREDICTED: deoxyuridine 5'-triphosphate nucleotidohydrolase [Nicotiana tabacum]	1.2658	0.213253	0.530133	3.69405	0.818755	3.47454
107824833	LOC107824833	XM_016651638.1	GO:0000287(magnesium ion binding);GO:0004170(dUTP diphosphatase activity);GO:0005737(cytoplasm);GO:0006226(dUMP biosynthetic process);GO:0046081(dUTP catabolic process)	00240(Pyrimidine metabolism);01100(Metabolic pathways)	PREDICTED: deoxyuridine 5'-triphosphate nucleotidohydrolase-like [Nicotiana tabacum]	0.320965	0.132382	0.184995	1.87544	0.413272	1.06447
107826115	LOC107826115	XM_016653064.1	GO:0003674(molecular_function);GO:0005737(cytoplasm);GO:0008150(biological_process)	NA	PREDICTED: desumoylating isopeptidase 2-like [Nicotiana tabacum]	3.61466	4.80734	8.89115	0.747875	0.56703	2.36283
107788507	LOC107788507	XM_016610182.1	GO:0003951(NAD+ kinase activity);GO:0004143(diacylglycerol kinase activity);GO:0005524(ATP binding);GO:0006952(defense response);GO:0007205(protein kinase C-activating G-protein coupled receptor signaling pathway);GO:0016310(phosphorylation)	00561(Glycerolipid metabolism);00564(Glycerophospholipid metabolism);01100(Metabolic pathways);01110(Biosynthesis of secondary metabolites);04070(Phosphatidylinositol signaling system)	PREDICTED: diacylglycerol kinase 5-like [Nicotiana tabacum]	0.287061	0.201062	0.060629	0.938624	0.568811	1.74272
107825088	LOC107825088	XM_016651922.1	GO:0005575(cellular_component)	NA	PREDICTED: diacylglycerol kinase theta-like [Nicotiana tabacum]	0.692318	1.16599	4.01345	0.047308	0	0
107774341	LOC107774341	XM_016593835.1	GO:0015131(oxaloacetate transmembrane transporter activity);GO:0015140(malate transmembrane transporter activity);GO:0016021(integral component of membrane);GO:0071423(malate transmembrane transport)	NA	PREDICTED: dicarboxylate transporter 1, chloroplastic [Nicotiana sylvestris]	46.5626	29.9359	30.6466	143.004	64.9975	120.089
107782283	LOC107782283	XM_016603152.1	GO:0004148(dihydrolipoyl dehydrogenase activity);GO:0005739(mitochondrion);GO:0005829(cytosol);GO:0009507(chloroplast);GO:0009570(chloroplast stroma);GO:0009941(chloroplast envelope)	00010(Glycolysis / Gluconeogenesis);00020(Citrate cycle (TCA cycle));00260(Glycine, serine and threonine metabolism);00280(Valine, leucine and isoleucine degradation);00310(Lysine degradation);00380(Tryptophan metabolism);00620(Pyruvate metabolism);00630(Glyoxylate and dicarboxylate metabolism);00640(Propanoate metabolism);01100(Metabolic pathways);01110(Biosynthesis of secondary metabolites);012…	PREDICTED: dihydrolipoyl dehydrogenase 2, chloroplastic-like [Nicotiana sylvestris]	10.3299	5.1678	5.86036	16.7258	8.40454	17.685
107783795	LOC107783795	XM_016604816.1;XM_016604814.1	GO:0004148(dihydrolipoyl dehydrogenase activity);GO:0005739(mitochondrion);GO:0005829(cytosol);GO:0009507(chloroplast);GO:0009570(chloroplast stroma);GO:0009941(chloroplast envelope);GO:0009941(chloroplast envelope)	00010(Glycolysis / Gluconeogenesis);00020(Citrate cycle (TCA cycle));00260(Glycine, serine and threonine metabolism);00280(Valine, leucine and isoleucine degradation);00310(Lysine degradation);00380(Tryptophan metabolism);00620(Pyruvate metabolism);00630(Glyoxylate and dicarboxylate metabolism);00640(Propanoate metabolism);01100(Metabolic pathways);01110(Biosynthesis of secondary metabolites);012…	PREDICTED: dihydrolipoyl dehydrogenase 2, chloroplastic-like isoform X2 [Nicotiana tabacum];PREDICTED: dihydrolipoyl dehydrogenase 2, chloroplastic-like isoform X1 [Nicotiana tabacum]	1.02736	0.476608	0.841827	2.13743	1.62377	2.42693
107776906	LOC107776906	XM_016596863.1;XM_016596862.1	GO:0004157(dihydropyrimidinase activity);GO:0005783(endoplasmic reticulum);GO:0005794(Golgi apparatus);GO:0006212(uracil catabolic process);GO:0012505(endomembrane system);GO:0019483(beta-alanine biosynthetic process);GO:0043562(cellular response to nitrogen levels);GO:0046872(metal ion binding);GO:0046872(metal ion binding)	00240(Pyrimidine metabolism);00410(beta-Alanine metabolism);00770(Pantothenate and CoA biosynthesis);01100(Metabolic pathways);01100(Metabolic pathways)	PREDICTED: dihydropyrimidinase isoform X1 [Nicotiana tabacum]	3.21754	9.44367	6.61224	1.82001	2.78505	3.24709
107787836	LOC107787836	XM_016609444.1	GO:0004160(dihydroxy-acid dehydratase activity);GO:0009082(branched-chain amino acid biosynthetic process);GO:0009570(chloroplast stroma)	00290(Valine, leucine and isoleucine biosynthesis);00770(Pantothenate and CoA biosynthesis);01100(Metabolic pathways);01110(Biosynthesis of secondary metabolites);01210(2-Oxocarboxylic acid metabolism);01230(Biosynthesis of amino acids)	PREDICTED: dihydroxy-acid dehydratase, chloroplastic-like [Nicotiana tabacum]	6.53456	5.76848	6.8844	16.4747	8.58942	14.5041
107814236	LOC107814236	XR_001654515.1	GO:0000166(nucleotide binding);GO:0005634(nucleus);GO:0008150(biological_process);GO:0080008(Cul4-RING E3 ubiquitin ligase complex)	NA	PREDICTED: diphthine methyltransferase homolog [Solanum tuberosum]	0.810815	2.52156	1.34507	0	0.106724	0.104815
107792431	LOC107792431	XM_016614643.1	GO:0009699(phenylpropanoid biosynthetic process);GO:0042349(guiding stereospecific synthesis activity)	NA	PREDICTED: dirigent protein 11-like [Nicotiana sylvestris]	1.37298	1.24998	3.10439	0.583103	0.169058	0.291601
107821072	LOC107821072	XM_016647465.1	GO:0009699(phenylpropanoid biosynthetic process);GO:0042349(guiding stereospecific synthesis activity)	NA	PREDICTED: dirigent protein 22-like [Nicotiana tomentosiformis]	1.07208	1.25144	0.614721	2.07602	1.94687	2.42469
107761585	LOC107761585	XM_016579827.1;XM_016579832.1	GO:0005524(ATP binding);GO:0005739(mitochondrion);GO:0006952(defense response);GO:0043531(ADP binding);GO:0043531(ADP binding)	04626(Plant-pathogen interaction);04626(Plant-pathogen interaction)	PREDICTED: disease resistance protein At4g27190-like isoform X1 [Nicotiana tabacum]	2.54707	2.67455	2.62502	0.946755	1.13032	1.37314
107818715	LOC107818715	XM_016644747.1;XM_016644748.1	GO:0005524(ATP binding);GO:0005739(mitochondrion);GO:0006952(defense response);GO:0043531(ADP binding);GO:0043531(ADP binding)	04626(Plant-pathogen interaction);04626(Plant-pathogen interaction)	PREDICTED: disease resistance protein At4g27190-like isoform X1 [Nicotiana tabacum]	0.871621	1.1342	1.6335	0.365815	0.370333	0.609029
107775646	LOC107775646	XM_016595395.1	GO:0000166(nucleotide binding);GO:0005515(protein binding);GO:0005524(ATP binding);GO:0005886(plasma membrane);GO:0006952(defense response);GO:0007165(signal transduction);GO:0009626(plant-type hypersensitive response);GO:0012505(endomembrane system);GO:0019897(extrinsic component of plasma membrane);GO:0043531(ADP binding)	04626(Plant-pathogen interaction)	PREDICTED: disease resistance protein RPM1-like [Nicotiana tabacum]	1.78882	2.75372	2.426	0.433369	0.900633	0.960445
107803125	LOC107803125	XR_001651961.1;XM_016626757.1;XR_001651962.1;XM_016626759.1;XR_001651963.1;XM_016626758.1	GO:0005515(protein binding);GO:0005524(ATP binding);GO:0005737(cytoplasm);GO:0005886(plasma membrane);GO:0006952(defense response);GO:0007165(signal transduction);GO:0009626(plant-type hypersensitive response);GO:0016045(detection of bacterium);GO:0042742(defense response to bacterium);GO:0043531(ADP binding);GO:0043531(ADP binding)	04626(Plant-pathogen interaction);04626(Plant-pathogen interaction)	PREDICTED: disease resistance protein RPS2-like [Nicotiana sylvestris]	2.97964	3.44405	3.48058	1.36634	1.5325	1.39353
107794624	LOC107794624	XM_016617134.1;XM_016617135.1	GO:0005737(cytoplasm);GO:0006952(defense response);GO:0007165(signal transduction);GO:0016021(integral component of membrane);GO:0043531(ADP binding);GO:0043531(ADP binding)	NA	PREDICTED: disease resistance protein TAO1-like isoform X1 [Nicotiana tabacum];PREDICTED: TMV resistance protein N-like isoform X2 [Nicotiana tabacum]	12.6037	19.1843	17.4297	6.86675	9.73105	7.67973
107818721	LOC107818721	XM_016644768.1;XM_016644786.1;XM_016644760.1;XM_016644776.1	GO:0005737(cytoplasm);GO:0006952(defense response);GO:0007165(signal transduction);GO:0016021(integral component of membrane);GO:0043531(ADP binding);GO:0043531(ADP binding)	NA	PREDICTED: disease resistance protein TAO1-like isoform X2 [Nicotiana tabacum];PREDICTED: TMV resistance protein N-like isoform X4 [Nicotiana tabacum];PREDICTED: disease resistance protein TAO1-like isoform X1 [Nicotiana tabacum];PREDICTED: TMV resistance protein N-like isoform X3 [Nicotiana tabacum]	1.27355	1.14737	1.37362	0.580597	0.563677	0.725377
107809608	LOC107809608	XM_016634267.1;XM_016634268.1;XM_016634266.1	GO:0005515(protein binding);GO:0005524(ATP binding);GO:0005634(nucleus);GO:0005886(plasma membrane);GO:0006952(defense response);GO:0007165(signal transduction);GO:0043531(ADP binding);GO:0043621(protein self-association);GO:0050829(defense response to Gram-negative bacterium);GO:0050829(defense response to Gram-negative bacterium)	NA	PREDICTED: disease resistance RPP13-like protein 4 [Nicotiana sylvestris]	1.57029	2.49292	2.11072	0.959063	0.99026	1.0291
107794507	LOC107794507	XM_016617005.1;XM_016617006.1	GO:0005739(mitochondrion);GO:0009507(chloroplast);GO:0009534(chloroplast thylakoid);GO:0009941(chloroplast envelope);GO:0015995(chlorophyll biosynthetic process);GO:0016020(membrane);GO:0033728(divinyl chlorophyllide a 8-vinyl-reductase activity);GO:0051744(3,8-divinyl protochlorophyllide a 8-vinyl reductase activity);GO:0055114(oxidation-reduction process);GO:0055114(oxidation-reduction process)	00860(Porphyrin and chlorophyll metabolism);01100(Metabolic pathways);01110(Biosynthesis of secondary metabolites);01110(Biosynthesis of secondary metabolites)	PREDICTED: divinyl chlorophyllide a 8-vinyl-reductase, chloroplastic [Nicotiana tomentosiformis]	15.8644	10.8898	12.8548	32.2589	20.5072	27.5314
107774957	LOC107774957	XM_016594622.1	GO:0005739(mitochondrion);GO:0009507(chloroplast);GO:0009534(chloroplast thylakoid);GO:0009941(chloroplast envelope);GO:0015995(chlorophyll biosynthetic process);GO:0016020(membrane);GO:0033728(divinyl chlorophyllide a 8-vinyl-reductase activity);GO:0051744(3,8-divinyl protochlorophyllide a 8-vinyl reductase activity);GO:0055114(oxidation-reduction process)	00860(Porphyrin and chlorophyll metabolism);01100(Metabolic pathways);01110(Biosynthesis of secondary metabolites)	PREDICTED: divinyl chlorophyllide a 8-vinyl-reductase, chloroplastic-like [Nicotiana tabacum]	30.2043	19.6321	24.9179	61.817	41.1031	49.9738
107774645	LOC107774645	XM_016594252.1;XM_016594253.1	GO:0010216(maintenance of DNA methylation);GO:0010424(DNA methylation on cytosine within a CG sequence);GO:0010424(DNA methylation on cytosine within a CG sequence)	00270(Cysteine and methionine metabolism);01100(Metabolic pathways);01100(Metabolic pathways)	PREDICTED: DNA (cytosine-5)-methyltransferase 1B-like isoform X1 [Nicotiana tabacum];PREDICTED: DNA (cytosine-5)-methyltransferase 1B-like isoform X2 [Nicotiana tabacum]	0.737914	0.354158	0.57393	1.65995	1.24793	1.54834
107774010	LOC107774010	XM_016593454.1	GO:0003677(DNA binding);GO:0003682(chromatin binding);GO:0003886(DNA (cytosine-5-)-methyltransferase activity);GO:0005634(nucleus);GO:0006306(DNA methylation);GO:0006342(chromatin silencing);GO:0006351(transcription, DNA-templated);GO:0010069(zygote asymmetric cytokinesis in embryo sac);GO:0010425(DNA methylation on cytosine within a CNG sequence);GO:0045814(negative regulation of gene expression…	00270(Cysteine and methionine metabolism);01100(Metabolic pathways)	PREDICTED: DNA (cytosine-5)-methyltransferase CMT3-like [Nicotiana tomentosiformis]	4.15125	1.62824	2.10469	8.08337	4.17518	7.51774
107830362	LOC107830362	XM_016657890.1	GO:0003918(DNA topoisomerase type II (ATP-hydrolyzing) activity);GO:0006265(DNA topological change);GO:0006268(DNA unwinding involved in DNA replication);GO:0007059(chromosome segregation);GO:0009295(nucleoid);GO:0009330(DNA topoisomerase complex (ATP-hydrolyzing))	NA	PREDICTED: DNA gyrase subunit B, chloroplastic/mitochondrial isoform X2 [Nicotiana sylvestris]	1.69447	1.13075	0.724631	3.34464	1.46963	3.84984
107796615	LOC107796615	XR_001650441.1;XM_016619410.1;XR_001650440.1;XM_016619409.1;XR_001650439.1;XM_016619411.1	GO:0003887(DNA-directed DNA polymerase activity);GO:0005737(cytoplasm);GO:0006261(DNA-dependent DNA replication);GO:0008409(5'-3' exonuclease activity);GO:0008409(5'-3' exonuclease activity)	NA	PREDICTED: DNA polymerase I A, chloroplastic/mitochondrial-like isoform X2 [Nicotiana tabacum];PREDICTED: DNA polymerase I B, chloroplastic/mitochondrial-like isoform X1 [Nicotiana tabacum];PREDICTED: DNA polymerase I B, chloroplastic/mitochondrial-like isoform X2 [Nicotiana sylvestris]	0.114123	2.37408	1.03978	0.193932	0.0885306	0.184115
107759114	LOC107759114	XM_016576989.1	GO:0005575(cellular_component);GO:0008150(biological_process)	03030(DNA replication)	PREDICTED: DNA replication ATP-dependent helicase/nuclease DNA2-like [Nicotiana tabacum]	1.73572	4.0539	4.72061	0.78616	1.09173	1.30998
107805831	LOC107805831	XM_016629921.1	GO:0006268(DNA unwinding involved in DNA replication)	03030(DNA replication)	PREDICTED: DNA replication licensing factor MCM2-like [Nicotiana tabacum]	0.991529	0.35432	0.774492	2.40713	1.07616	1.98565
107808167	LOC107808167	XM_016632660.1	GO:0006268(DNA unwinding involved in DNA replication)	03030(DNA replication)	PREDICTED: DNA replication licensing factor MCM2-like [Nicotiana tabacum]	0.682988	0.292361	0.821878	2.29389	1.34654	1.57801
107805042	LOC107805042	XM_016629016.1;XM_016629017.1	GO:0000347(THO complex);GO:0003677(DNA binding);GO:0004386(helicase activity);GO:0005515(protein binding);GO:0005524(ATP binding);GO:0005634(nucleus);GO:0006268(DNA unwinding involved in DNA replication);GO:0006270(DNA replication initiation);GO:0007049(cell cycle);GO:0008094(DNA-dependent ATPase activity);GO:0042555(MCM complex);GO:0042555(MCM complex)	03030(DNA replication);03030(DNA replication)	PREDICTED: DNA replication licensing factor MCM3 homolog 2-like isoform X1 [Nicotiana tabacum];PREDICTED: DNA replication licensing factor MCM3 homolog 2-like isoform X2 [Nicotiana tabacum]	0.822937	0.471744	0.394663	2.27409	1.22209	1.49935
107799705	LOC107799705	XM_016622845.1	GO:0000347(THO complex);GO:0003677(DNA binding);GO:0003678(DNA helicase activity);GO:0005515(protein binding);GO:0005524(ATP binding);GO:0005634(nucleus);GO:0005829(cytosol);GO:0006268(DNA unwinding involved in DNA replication);GO:0006270(DNA replication initiation);GO:0007049(cell cycle);GO:0008094(DNA-dependent ATPase activity);GO:0042555(MCM complex);GO:0046872(metal ion binding)	03030(DNA replication)	PREDICTED: DNA replication licensing factor MCM4 [Nicotiana tomentosiformis]	0.852855	1.00332	0.47503	1.98479	1.34801	1.82397
107783151	LOC107783151	XM_016604124.1	GO:0000347(THO complex);GO:0003677(DNA binding);GO:0003678(DNA helicase activity);GO:0003682(chromatin binding);GO:0003688(DNA replication origin binding);GO:0005515(protein binding);GO:0005524(ATP binding);GO:0005634(nucleus);GO:0005737(cytoplasm);GO:0006268(DNA unwinding involved in DNA replication);GO:0006270(DNA replication initiation);GO:0007049(cell cycle);GO:0008094(DNA-dependent ATPase ac…	03030(DNA replication)	PREDICTED: DNA replication licensing factor MCM5 [Nicotiana sylvestris]	1.13979	0.785158	0.720924	2.50373	1.21549	1.61538
107799111	LOC107799111	XM_016622189.1	GO:0003677(DNA binding);GO:0005515(protein binding);GO:0005524(ATP binding);GO:0005634(nucleus);GO:0006268(DNA unwinding involved in DNA replication);GO:0006270(DNA replication initiation);GO:0008094(DNA-dependent ATPase activity)	03030(DNA replication)	PREDICTED: DNA replication licensing factor MCM6 [Nicotiana sylvestris]	0.486569	0.221534	0.442912	1.89559	0.990973	1.10865
107795499	LOC107795499	XM_016618159.1	GO:0000347(THO complex);GO:0003677(DNA binding);GO:0003678(DNA helicase activity);GO:0005515(protein binding);GO:0005524(ATP binding);GO:0005634(nucleus);GO:0005737(cytoplasm);GO:0005829(cytosol);GO:0006268(DNA unwinding involved in DNA replication);GO:0006270(DNA replication initiation);GO:0006351(transcription, DNA-templated);GO:0006355(regulation of transcription, DNA-templated);GO:0007049(cel…	03030(DNA replication)	PREDICTED: DNA replication licensing factor MCM7 [Nicotiana sylvestris]	0.302198	0.076356	0.503382	2.05609	0.859031	1.37795
107824884	LOC107824884	XM_016651691.1;XM_016651690.1	GO:0004674(protein serine/threonine kinase activity);GO:0005886(plasma membrane);GO:0006468(protein phosphorylation);GO:0006468(protein phosphorylation)	NA	PREDICTED: DNA topoisomerase 1-like isoform X2 [Nicotiana tabacum];PREDICTED: DNA topoisomerase 1-like isoform X1 [Nicotiana tabacum]	0.755069	0.394469	0.653938	1.70797	0.9016	1.68264
107798156	LOC107798156	XR_001650840.1	GO:0016020(membrane);GO:0016709(oxidoreductase activity, acting on paired donors, with incorporation or reduction of molecular oxygen, NAD(P)H as one donor, and incorporation of one atom of oxygen);GO:0044550(secondary metabolite biosynthetic process)	NA	PREDICTED: DNA topoisomerase 3-alpha-like [Nicotiana attenuata]	1.36906	1.46276	1.29503	3.39353	2.00891	4.22019
107772270	LOC107772270	XM_016591768.1	GO:0000719(photoreactive repair);GO:0005634(nucleus);GO:0005737(cytoplasm);GO:0005829(cytosol);GO:0005975(carbohydrate metabolic process);GO:0006281(DNA repair);GO:0009409(response to cold);GO:0009411(response to UV);GO:0016853(isomerase activity)	NA	PREDICTED: DNA-damage-repair/toleration protein DRT102 [Nicotiana sylvestris]	2.70179	6.18518	5.68696	1.18041	2.0913	2.19955
107773505	LOC107773505	XM_016592914.1	GO:0005634(nucleus);GO:0007275(multicellular organism development)	NA	PREDICTED: dormancy-associated protein 1-like isoform X1 [Nicotiana tomentosiformis]	22.1105	53.3589	19.2591	6.31296	8.61719	15.7929
107777721	LOC107777721	XM_016597849.1	GO:0000266(mitochondrial fission);GO:0003924(GTPase activity);GO:0005525(GTP binding);GO:0005737(cytoplasm);GO:0005739(mitochondrion);GO:0005773(vacuole);GO:0005774(vacuolar membrane);GO:0005874(microtubule);GO:0005886(plasma membrane);GO:0007049(cell cycle);GO:0008017(microtubule binding);GO:0009506(plasmodesma);GO:0009524(phragmoplast);GO:0016192(vesicle-mediated transport);GO:0046686(response …	NA	PREDICTED: dynamin-related protein 1E-like [Nicotiana tabacum]	0.894628	3.19636	3.81614	0.418361	0.364805	0.565107
107778133	LOC107778133	XM_016598337.1	GO:0000266(mitochondrial fission);GO:0003924(GTPase activity);GO:0005525(GTP binding);GO:0005737(cytoplasm);GO:0005739(mitochondrion);GO:0005773(vacuole);GO:0005774(vacuolar membrane);GO:0005874(microtubule);GO:0005886(plasma membrane);GO:0007049(cell cycle);GO:0008017(microtubule binding);GO:0009506(plasmodesma);GO:0009524(phragmoplast);GO:0016192(vesicle-mediated transport);GO:0046686(response …	NA	PREDICTED: dynamin-related protein 1E-like [Nicotiana tabacum]	1.79386	5.11701	4.04068	0.508931	0.874475	0.975562
107772753	LOC107772753	XM_016592230.1;XM_016592231.1	GO:0043161(proteasome-mediated ubiquitin-dependent protein catabolic process);GO:0048437(floral organ development);GO:0061630(ubiquitin protein ligase activity);GO:0061630(ubiquitin protein ligase activity)	NA	PREDICTED: E3 ubiquitin ligase BIG BROTHER-like isoform X1 [Nicotiana sylvestris];PREDICTED: E3 ubiquitin ligase BIG BROTHER-like isoform X2 [Nicotiana sylvestris]	0.549785	0.177924	0.392167	1.27661	0.714663	1.2391
107792213	LOC107792213	XM_016614405.1	GO:0004842(ubiquitin-protein transferase activity);GO:0005576(extracellular region);GO:0005886(plasma membrane);GO:0008270(zinc ion binding);GO:0009814(defense response, incompatible interaction);GO:0009816(defense response to bacterium, incompatible interaction);GO:0010200(response to chitin);GO:0016021(integral component of membrane);GO:0016567(protein ubiquitination);GO:0043161(proteasome-medi…	NA	PREDICTED: E3 ubiquitin-protein ligase ATL31-like [Nicotiana tabacum]	2.17837	4.67711	4.05083	1.46402	1.11	1.64296
107764321	LOC107764321	XM_016582880.1	GO:0004674(protein serine/threonine kinase activity);GO:0005737(cytoplasm);GO:0006468(protein phosphorylation)	NA	PREDICTED: E3 ubiquitin-protein ligase KEG-like [Nicotiana tomentosiformis]	8.19347	13.1277	11.6906	3.07604	5.50324	5.01955
107763630	LOC107763630	XR_001643077.1;XR_001643078.1;XR_001643080.1;XR_001643073.1;XR_001643072.1;XR_001643076.1;XR_001643074.1	GO:0000209(protein polyubiquitination);GO:0043161(proteasome-mediated ubiquitin-dependent protein catabolic process);GO:0061630(ubiquitin protein ligase activity);GO:0061630(ubiquitin protein ligase activity)	NA	PREDICTED: E3 ubiquitin-protein ligase MBR2-like [Nicotiana sylvestris]	1.17908	1.87346	1.34984	0.490063	0.427789	0.811564
107766429	LOC107766429	XM_016585210.1	GO:0005634(nucleus);GO:0008270(zinc ion binding)	NA	PREDICTED: E3 ubiquitin-protein ligase MBR2-like [Nicotiana tabacum]	2.03441	2.82791	2.81473	1.24131	0.944013	1.11052
107818035	LOC107818035	XM_016643946.1	GO:0005720(nuclear heterochromatin);GO:0010216(maintenance of DNA methylation);GO:0016567(protein ubiquitination);GO:0061630(ubiquitin protein ligase activity);GO:0090308(regulation of methylation-dependent chromatin silencing)	NA	PREDICTED: E3 ubiquitin-protein ligase ORTHRUS 2-like [Nicotiana tomentosiformis]	0.363458	0.375117	0.483084	1.38714	0.722874	1.01641
107806658	LOC107806658	XM_016630859.1;XM_016630858.1;XM_016630860.1;XM_016630857.1	GO:0004842(ubiquitin-protein transferase activity);GO:0005515(protein binding);GO:0005634(nucleus);GO:0005737(cytoplasm);GO:0005886(plasma membrane);GO:0009611(response to wounding);GO:0009867(jasmonic acid mediated signaling pathway);GO:0042742(defense response to bacterium);GO:0046872(metal ion binding);GO:0046872(metal ion binding)	NA	PREDICTED: E3 ubiquitin-protein ligase RGLG1 isoform X1 [Nicotiana sylvestris];PREDICTED: E3 ubiquitin-protein ligase RGLG1-like isoform X1 [Nicotiana tabacum];PREDICTED: E3 ubiquitin-protein ligase RGLG1-like isoform X3 [Nicotiana tabacum]	1.52045	1.96927	2.32221	0.540827	0.611493	0.824421
107783976	LOC107783976	XM_016605006.1;XM_016605010.1;XM_016605009.1;XM_016605008.1	GO:0004842(ubiquitin-protein transferase activity);GO:0005515(protein binding);GO:0005634(nucleus);GO:0005737(cytoplasm);GO:0005886(plasma membrane);GO:0009611(response to wounding);GO:0009867(jasmonic acid mediated signaling pathway);GO:0042742(defense response to bacterium);GO:0046872(metal ion binding);GO:0046872(metal ion binding)	NA	PREDICTED: E3 ubiquitin-protein ligase RGLG1-like isoform X1 [Nicotiana tabacum];PREDICTED: E3 ubiquitin-protein ligase RGLG1-like isoform X2 [Nicotiana tabacum]	4.7132	7.03512	6.15486	2.44465	3.32216	2.22352
107797833	LOC107797833	XM_016620757.1	GO:0004842(ubiquitin-protein transferase activity);GO:0005515(protein binding);GO:0005634(nucleus);GO:0005737(cytoplasm);GO:0005886(plasma membrane);GO:0009611(response to wounding);GO:0009867(jasmonic acid mediated signaling pathway);GO:0042742(defense response to bacterium);GO:0046872(metal ion binding)	NA	PREDICTED: E3 ubiquitin-protein ligase RGLG2 [Nicotiana tomentosiformis]	8.28973	16.3007	14.9373	4.10745	5.37443	4.09111
107786361	LOC107786361	XM_016607827.1	GO:0000209(protein polyubiquitination);GO:0043161(proteasome-mediated ubiquitin-dependent protein catabolic process);GO:0061630(ubiquitin protein ligase activity)	NA	PREDICTED: E3 ubiquitin-protein ligase RHF1A-like [Nicotiana tabacum]	2.11733	3.55249	3.80278	0.708238	1.00517	1.06919
107797197	LOC107797197	XM_016620059.1	GO:0000209(protein polyubiquitination);GO:0043161(proteasome-mediated ubiquitin-dependent protein catabolic process);GO:0061630(ubiquitin protein ligase activity)	NA	PREDICTED: E3 ubiquitin-protein ligase RHF2A-like [Nicotiana tabacum]	3.228	3.64952	4.31263	1.53499	1.57248	2.12087
107759143	LOC107759143	XM_016577016.1	GO:0004842(ubiquitin-protein transferase activity);GO:0005515(protein binding);GO:0005789(endoplasmic reticulum membrane);GO:0006970(response to osmotic stress);GO:0009409(response to cold);GO:0009414(response to water deprivation);GO:0009611(response to wounding);GO:0009723(response to ethylene);GO:0016567(protein ubiquitination);GO:0043161(proteasome-mediated ubiquitin-dependent protein catabol…	04141(Protein processing in endoplasmic reticulum)	PREDICTED: E3 ubiquitin-protein ligase RMA1H1-like, partial [Nicotiana tabacum]	5.95929	6.76124	5.98568	2.00627	2.49221	3.18972
107826152	LOC107826152	XM_016653104.1	GO:0004842(ubiquitin-protein transferase activity);GO:0005515(protein binding);GO:0005789(endoplasmic reticulum membrane);GO:0006970(response to osmotic stress);GO:0009409(response to cold);GO:0009414(response to water deprivation);GO:0009611(response to wounding);GO:0009723(response to ethylene);GO:0016567(protein ubiquitination);GO:0043161(proteasome-mediated ubiquitin-dependent protein catabol…	04141(Protein processing in endoplasmic reticulum)	PREDICTED: E3 ubiquitin-protein ligase RMA1H1-like, partial [Nicotiana tabacum]	6.96345	15.636	12.2724	4.05823	4.07728	5.01089
107781208	LOC107781208	XM_016601878.1	GO:0005829(cytosol);GO:0008270(zinc ion binding);GO:0061630(ubiquitin protein ligase activity);GO:0071215(cellular response to abscisic acid stimulus);GO:1902584(positive regulation of response to water deprivation)	NA	PREDICTED: E3 ubiquitin-protein ligase RNF8-like [Nicotiana sylvestris]	6.42281	12.8843	11.9819	4.42684	3.78125	5.75722
107781759	LOC107781759	XM_016602518.1	GO:0000209(protein polyubiquitination);GO:0043161(proteasome-mediated ubiquitin-dependent protein catabolic process);GO:0061630(ubiquitin protein ligase activity)	NA	PREDICTED: E3 ubiquitin-protein ligase SGR9, amyloplastic-like [Nicotiana tabacum]	8.48094	8.7833	9.81709	3.53735	4.62305	3.35524
107800411	LOC107800411	XM_016623574.1	GO:0009409(response to cold);GO:0009507(chloroplast);GO:0009522(photosystem I);GO:0009523(photosystem II);GO:0009535(chloroplast thylakoid membrane);GO:0010030(positive regulation of seed germination);GO:0010117(photoprotection);GO:0010380(regulation of chlorophyll biosynthetic process);GO:0015979(photosynthesis);GO:0016021(integral component of membrane);GO:0016168(chlorophyll binding);GO:003460…	NA	PREDICTED: early light-induced protein, chloroplastic-like [Nicotiana tabacum]	1.3313	2.89422	2.20425	0.414253	0.478623	0.395
107775976	LOC107775976	XM_016595782.1	GO:0005886(plasma membrane);GO:0016021(integral component of membrane);GO:0031225(anchored component of membrane)	NA	PREDICTED: early nodulin-like protein 1 [Nicotiana tabacum]	1.54459	0.561598	0.889253	5.17577	1.87271	4.5728
107827635	LOC107827635	XM_016654810.1	GO:0003746(translation elongation factor activity);GO:0006414(translational elongation);GO:0009507(chloroplast);GO:0009570(chloroplast stroma)	NA	PREDICTED: elongation factor P-like [Nicotiana tabacum]	15.0579	8.22875	7.49672	50.3348	21.3497	44.0373
107801762	LOC107801762	XM_016625149.1	GO:0003746(translation elongation factor activity);GO:0006414(translational elongation);GO:0009507(chloroplast);GO:0009570(chloroplast stroma)	NA	PREDICTED: elongation factor P-like, partial [Nicotiana tabacum]	18.1936	12.7752	13.7449	53.1951	27.8371	50.6718
107771861	LOC107771861	XM_016591320.1	GO:0005739(mitochondrion);GO:0009922(fatty acid elongase activity);GO:0016021(integral component of membrane);GO:0019367(fatty acid elongation, saturated fatty acid);GO:0030148(sphingolipid biosynthetic process);GO:0030176(integral component of endoplasmic reticulum membrane);GO:0030497(fatty acid elongation);GO:0034625(fatty acid elongation, monounsaturated fatty acid);GO:0034626(fatty acid elon…	NA	PREDICTED: elongation of fatty acids protein 3-like [Nicotiana tomentosiformis]	4.92417	12.2224	11.489	2.69023	4.3638	3.93902
107759005	LOC107759005	XM_016576862.1	GO:0004568(chitinase activity);GO:0005576(extracellular region);GO:0008061(chitin binding);GO:0016998(cell wall macromolecule catabolic process);GO:0050832(defense response to fungus)	00520(Amino sugar and nucleotide sugar metabolism);01100(Metabolic pathways);04016(MAPK signaling pathway - plant)	PREDICTED: endochitinase A [Nicotiana tomentosiformis]	19.812	23.4159	43.2447	6.62945	1.36636	5.91453
107826794	LOC107826794	XM_016653822.1	GO:0004568(chitinase activity);GO:0005576(extracellular region);GO:0008061(chitin binding);GO:0016998(cell wall macromolecule catabolic process);GO:0050832(defense response to fungus)	00520(Amino sugar and nucleotide sugar metabolism);01100(Metabolic pathways);04016(MAPK signaling pathway - plant)	PREDICTED: endochitinase B [Nicotiana tabacum]	73.7106	240.691	285.588	41.1024	34.4683	42.7944
107763290	LOC107763290	XM_016581767.1	GO:0004553(hydrolase activity, hydrolyzing O-glycosyl compounds);GO:0005886(plasma membrane);GO:0008810(cellulase activity);GO:0016021(integral component of membrane);GO:0030245(cellulose catabolic process);GO:0071555(cell wall organization)	00500(Starch and sucrose metabolism);01100(Metabolic pathways)	PREDICTED: endoglucanase 12-like [Nicotiana tabacum]	1.40306	6.73707	3.74814	0.759657	1.11213	0.890942
107821509	LOC107821509	XM_016647971.1	GO:0004553(hydrolase activity, hydrolyzing O-glycosyl compounds);GO:0005576(extracellular region);GO:0008810(cellulase activity);GO:0030245(cellulose catabolic process);GO:0071555(cell wall organization)	NA	PREDICTED: endoglucanase 18-like [Nicotiana tomentosiformis]	0.359666	0.182688	0	2.17516	1.16163	3.79147
107797425	LOC107797425	XM_016620325.1	GO:0004553(hydrolase activity, hydrolyzing O-glycosyl compounds);GO:0005576(extracellular region);GO:0005975(carbohydrate metabolic process);GO:0008810(cellulase activity);GO:0030245(cellulose catabolic process);GO:0071555(cell wall organization)	00500(Starch and sucrose metabolism);01100(Metabolic pathways)	PREDICTED: endoglucanase 24-like [Nicotiana tomentosiformis]	0.403823	0.264058	0.488361	1.76404	0.207138	3.41544
107819005	LOC107819005	XM_016645085.1	GO:0004553(hydrolase activity, hydrolyzing O-glycosyl compounds);GO:0005576(extracellular region);GO:0005975(carbohydrate metabolic process);GO:0008810(cellulase activity);GO:0016021(integral component of membrane);GO:0030245(cellulose catabolic process);GO:0071555(cell wall organization)	NA	PREDICTED: endoglucanase 2-like [Nicotiana tabacum]	8.3705	4.58162	3.73108	17.6135	8.21312	17.8502
107797464	LOC107797464	XM_016620361.1	GO:0004553(hydrolase activity, hydrolyzing O-glycosyl compounds);GO:0005576(extracellular region);GO:0008810(cellulase activity);GO:0030245(cellulose catabolic process);GO:0030246(carbohydrate binding);GO:0071555(cell wall organization)	00500(Starch and sucrose metabolism);01100(Metabolic pathways)	PREDICTED: endoglucanase 6-like [Nicotiana tabacum]	17.7537	9.16312	10.5289	25.7425	21.7005	28.3115
107812595	LOC107812595	XM_016637741.1	GO:0004553(hydrolase activity, hydrolyzing O-glycosyl compounds);GO:0005576(extracellular region);GO:0008810(cellulase activity);GO:0030245(cellulose catabolic process);GO:0030246(carbohydrate binding);GO:0071555(cell wall organization)	00500(Starch and sucrose metabolism);01100(Metabolic pathways)	PREDICTED: endoglucanase 6-like [Nicotiana tomentosiformis]	12.9372	5.27087	6.51213	25.6267	15.9365	24.5495
107785250	LOC107785250	XM_016606501.1	GO:0000014(single-stranded DNA endodeoxyribonuclease activity);GO:0003676(nucleic acid binding);GO:0004519(endonuclease activity);GO:0005576(extracellular region);GO:0006308(DNA catabolic process);GO:0043765(T/G mismatch-specific endonuclease activity);GO:0046872(metal ion binding);GO:0090305(nucleic acid phosphodiester bond hydrolysis)	NA	PREDICTED: endonuclease 2-like isoform X1 [Nicotiana tabacum]	0.215003	4.0859	2.50441	0	0	0
107778996	LOC107778996	XM_016599328.1;XM_016599332.1;XM_016599329.1	GO:0004519(endonuclease activity);GO:0005737(cytoplasm);GO:0006281(DNA repair);GO:0006281(DNA repair)	NA	PREDICTED: endonuclease V-like isoform X1 [Nicotiana tabacum];PREDICTED: endonuclease V-like isoform X4 [Nicotiana tabacum];PREDICTED: endonuclease V-like isoform X2 [Nicotiana tabacum]	1.40736	2.94421	3.20809	0.254339	0.294676	0.309093
107785923	LOC107785923	XR_001648013.1	GO:0003674(molecular_function);GO:0005783(endoplasmic reticulum);GO:0008150(biological_process);GO:0016021(integral component of membrane)	NA	PREDICTED: endoplasmic reticulum-Golgi intermediate compartment protein 3 [Nicotiana tomentosiformis]	11.1259	13.4498	15.987	5.70572	7.37617	5.30729
107782524	LOC107782524	XM_016603407.1	GO:0003674(molecular_function);GO:0005634(nucleus);GO:0005783(endoplasmic reticulum);GO:0008150(biological_process);GO:0016021(integral component of membrane)	NA	PREDICTED: endoplasmic reticulum-Golgi intermediate compartment protein 3-like [Nicotiana sylvestris]	9.62627	13.728	13.8246	5.13564	6.46663	6.97541
107781379	LOC107781379	XM_016602071.1	GO:0004318(enoyl-[acyl-carrier-protein] reductase (NADH) activity);GO:0005507(copper ion binding);GO:0005835(fatty acid synthase complex);GO:0006633(fatty acid biosynthetic process);GO:0009507(chloroplast);GO:0009570(chloroplast stroma);GO:0009579(thylakoid);GO:0009941(chloroplast envelope);GO:0016491(oxidoreductase activity);GO:0016631(enoyl-[acyl-carrier-protein] reductase activity);GO:0055114(…	00061(Fatty acid biosynthesis);00780(Biotin metabolism);01100(Metabolic pathways);01110(Biosynthesis of secondary metabolites);01212(Fatty acid metabolism);01240(Biosynthesis of cofactors)	PREDICTED: enoyl-[acyl-carrier-protein] reductase [NADH] 2, chloroplastic-like [Nicotiana tomentosiformis]	1.59063	1.09489	0.868509	4.24097	1.4576	4.11652
107779625	LOC107779625	XM_016600080.1	GO:0004318(enoyl-[acyl-carrier-protein] reductase (NADH) activity);GO:0005507(copper ion binding);GO:0005835(fatty acid synthase complex);GO:0006633(fatty acid biosynthetic process);GO:0009507(chloroplast);GO:0009570(chloroplast stroma);GO:0009579(thylakoid);GO:0009941(chloroplast envelope);GO:0016491(oxidoreductase activity);GO:0016631(enoyl-[acyl-carrier-protein] reductase activity);GO:0055114(…	00061(Fatty acid biosynthesis);00780(Biotin metabolism);01100(Metabolic pathways);01110(Biosynthesis of secondary metabolites);01212(Fatty acid metabolism);01240(Biosynthesis of cofactors)	PREDICTED: enoyl-[acyl-carrier-protein] reductase [NADH], chloroplastic [Nicotiana sylvestris]	11.7687	8.27798	7.52931	33.8405	15.3922	26.2496
107809441	LOC107809441	XM_016634076.1	GO:0004318(enoyl-[acyl-carrier-protein] reductase (NADH) activity);GO:0005507(copper ion binding);GO:0005835(fatty acid synthase complex);GO:0006633(fatty acid biosynthetic process);GO:0009507(chloroplast);GO:0009570(chloroplast stroma);GO:0009579(thylakoid);GO:0009941(chloroplast envelope);GO:0016491(oxidoreductase activity);GO:0016631(enoyl-[acyl-carrier-protein] reductase activity);GO:0055114(…	00061(Fatty acid biosynthesis);00780(Biotin metabolism);01100(Metabolic pathways);01110(Biosynthesis of secondary metabolites);01212(Fatty acid metabolism);01240(Biosynthesis of cofactors)	PREDICTED: enoyl-[acyl-carrier-protein] reductase [NADH], chloroplastic-like [Nicotiana tomentosiformis]	6.04647	4.48127	4.14774	21.6503	7.90345	20.0297
107828098	LOC107828098	XM_016655351.1;XM_016655352.1;XM_016655353.1	GO:0003824(catalytic activity);GO:0004165(dodecenoyl-CoA delta-isomerase activity);GO:0005737(cytoplasm);GO:0005777(peroxisome);GO:0006635(fatty acid beta-oxidation);GO:0008809(carnitine racemase activity);GO:0009062(fatty acid catabolic process);GO:0009062(fatty acid catabolic process)	00071(Fatty acid degradation);00071(Fatty acid degradation)	PREDICTED: enoyl-CoA delta isomerase 1, peroxisomal-like [Nicotiana tabacum]	7.79606	15.3095	13.1479	5.3301	5.90395	6.26264
107773754	LOC107773754	XM_016593180.1	GO:0003824(catalytic activity);GO:0004165(dodecenoyl-CoA delta-isomerase activity);GO:0005737(cytoplasm);GO:0005777(peroxisome);GO:0006635(fatty acid beta-oxidation);GO:0009062(fatty acid catabolic process);GO:0048767(root hair elongation);GO:0080024(indolebutyric acid metabolic process);GO:0080026(response to indolebutyric acid)	00071(Fatty acid degradation)	PREDICTED: enoyl-CoA delta isomerase 2, peroxisomal-like [Nicotiana tabacum]	2.70784	6.09105	11.2671	1.15381	1.31173	1.83018
107804544	LOC107804544	XM_016628455.1	GO:0003824(catalytic activity);GO:0004165(dodecenoyl-CoA delta-isomerase activity);GO:0005737(cytoplasm);GO:0005777(peroxisome);GO:0006635(fatty acid beta-oxidation);GO:0009062(fatty acid catabolic process);GO:0048767(root hair elongation);GO:0080024(indolebutyric acid metabolic process);GO:0080026(response to indolebutyric acid)	00071(Fatty acid degradation)	PREDICTED: enoyl-CoA hydratase domain-containing protein 3, mitochondrial-like [Nicotiana sylvestris]	13.3848	24.6431	39.0088	4.36216	7.59023	7.32015
107772544	LOC107772544	XM_016592045.1	GO:0003674(molecular_function);GO:0005576(extracellular region);GO:0006833(water transport)	NA	PREDICTED: epidermis-specific secreted glycoprotein EP1-like, partial [Nicotiana tabacum]	12.7335	19.6771	35.6515	9.44724	4.25796	6.51166
107765748	LOC107765748	XM_016584433.1	GO:0003677(DNA binding);GO:0003700(DNA binding transcription factor activity);GO:0005622(intracellular);GO:0005634(nucleus);GO:0006351(transcription, DNA-templated);GO:0006355(regulation of transcription, DNA-templated);GO:0006952(defense response);GO:0009867(jasmonic acid mediated signaling pathway);GO:0009873(ethylene-activated signaling pathway)	04016(MAPK signaling pathway - plant);04075(Plant hormone signal transduction)	PREDICTED: ethylene-responsive transcription factor 1B-like [Nicotiana sylvestris]	2.41636	3.33821	5.61008	0.728727	0.7577	0.959425
107765917	LOC107765917	XM_016584617.1	GO:0003677(DNA binding);GO:0003700(DNA binding transcription factor activity);GO:0005622(intracellular);GO:0005634(nucleus);GO:0006351(transcription, DNA-templated);GO:0006355(regulation of transcription, DNA-templated);GO:0006952(defense response);GO:0009867(jasmonic acid mediated signaling pathway);GO:0009873(ethylene-activated signaling pathway)	04016(MAPK signaling pathway - plant);04075(Plant hormone signal transduction)	PREDICTED: ethylene-responsive transcription factor 1B-like [Nicotiana sylvestris]	3.34215	2.38704	4.81114	0.945663	1.4539	1.00191
107805280	LOC107805280	XM_016629282.1	GO:0003677(DNA binding);GO:0003700(DNA binding transcription factor activity);GO:0005634(nucleus);GO:0005643(nuclear pore);GO:0006351(transcription, DNA-templated);GO:0006355(regulation of transcription, DNA-templated);GO:0006952(defense response);GO:0009873(ethylene-activated signaling pathway);GO:0010087(phloem or xylem histogenesis);GO:0010200(response to chitin);GO:0045893(positive regulation…	NA	PREDICTED: ethylene-responsive transcription factor 1-like [Nicotiana tabacum]	8.33577	9.37891	13.8814	5.31386	4.22217	3.50544
107825035	LOC107825035	XM_016651870.1	GO:0003677(DNA binding);GO:0003700(DNA binding transcription factor activity);GO:0005634(nucleus);GO:0006351(transcription, DNA-templated);GO:0006355(regulation of transcription, DNA-templated);GO:0009873(ethylene-activated signaling pathway);GO:0010200(response to chitin)	NA	PREDICTED: ethylene-responsive transcription factor 5-like [Nicotiana tabacum]	18.1462	21.029	26.5409	7.57839	7.75873	6.08558
107785844	LOC107785844	XM_016607233.1	GO:0003677(DNA binding);GO:0003700(DNA binding transcription factor activity);GO:0005634(nucleus);GO:0006351(transcription, DNA-templated);GO:0006355(regulation of transcription, DNA-templated);GO:0009873(ethylene-activated signaling pathway)	NA	PREDICTED: ethylene-responsive transcription factor ERF011-like [Nicotiana sylvestris]	2.16812	4.88558	6.20459	1.49084	1.58604	1.57058
107779385	LOC107779385	XM_016599817.1	GO:0003677(DNA binding);GO:0003700(DNA binding transcription factor activity);GO:0005634(nucleus);GO:0006351(transcription, DNA-templated);GO:0006355(regulation of transcription, DNA-templated);GO:0009873(ethylene-activated signaling pathway);GO:0010200(response to chitin)	NA	PREDICTED: ethylene-responsive transcription factor ERF061 [Nicotiana tabacum]	1.25307	2.45938	1.77883	0.23788	0.556334	0.415629
107818655	LOC107818655	XM_016644697.1	GO:0000976(transcription regulatory region sequence-specific DNA binding);GO:0003677(DNA binding);GO:0003700(DNA binding transcription factor activity);GO:0005634(nucleus);GO:0006351(transcription, DNA-templated);GO:0006355(regulation of transcription, DNA-templated);GO:0009414(response to water deprivation);GO:0009873(ethylene-activated signaling pathway);GO:0019760(glucosinolate metabolic proce…	NA	PREDICTED: ethylene-responsive transcription factor ERF106-like [Nicotiana tabacum]	8.17676	6.91079	6.98543	3.92665	2.47786	3.93866
107759638	LOC107759638	XM_016577618.1	GO:0003677(DNA binding);GO:0003700(DNA binding transcription factor activity);GO:0005634(nucleus);GO:0006351(transcription, DNA-templated);GO:0006355(regulation of transcription, DNA-templated);GO:0009873(ethylene-activated signaling pathway)	NA	PREDICTED: ethylene-responsive transcription factor RAP2-13-like [Nicotiana tabacum]	71.2722	131.156	95.4793	42.4632	53.9386	47.0055
107774257	LOC107774257	XM_016593752.1	GO:0003677(DNA binding);GO:0003700(DNA binding transcription factor activity);GO:0005515(protein binding);GO:0005634(nucleus);GO:0006351(transcription, DNA-templated);GO:0006355(regulation of transcription, DNA-templated);GO:0006970(response to osmotic stress);GO:0009409(response to cold);GO:0009414(response to water deprivation);GO:0009416(response to light stimulus);GO:0009611(response to wound…	NA	PREDICTED: ethylene-responsive transcription factor RAP2-4-like [Nicotiana tabacum]	22.556	43.8931	32.736	17.8248	15.3917	13.6823
107778909	LOC107778909	XM_016599233.1;XM_016599234.1	GO:0010227(floral organ abscission);GO:0048316(seed development);GO:0048461(flower structural organization);GO:0080187(floral organ senescence);GO:0080187(floral organ senescence)	NA	PREDICTED: ethylene-responsive transcription factor RAP2-7-like isoform X1 [Nicotiana tabacum];PREDICTED: ethylene-responsive transcription factor RAP2-7-like isoform X2 [Nicotiana tabacum]	6.7706	12.3346	8.87369	3.9536	4.04329	4.65082
107796949	LOC107796949	XM_016619768.1;XM_016619769.1	GO:0003677(DNA binding);GO:0003700(DNA binding transcription factor activity);GO:0005634(nucleus);GO:0006351(transcription, DNA-templated);GO:0006355(regulation of transcription, DNA-templated);GO:0009908(flower development);GO:0010073(meristem maintenance);GO:0010093(specification of floral organ identity);GO:0019953(sexual reproduction);GO:0030154(cell differentiation);GO:0048316(seed developme…	NA	PREDICTED: ethylene-responsive transcription factor RAP2-7-like isoform X1 [Nicotiana tabacum];PREDICTED: ethylene-responsive transcription factor RAP2-7-like isoform X2 [Nicotiana tabacum]	10.1334	23.7334	21.9703	7.08027	7.76943	8.25761
107814784	LOC107814784	XM_016640247.1;XM_016640246.1	GO:0003677(DNA binding);GO:0003700(DNA binding transcription factor activity);GO:0005634(nucleus);GO:0006351(transcription, DNA-templated);GO:0006355(regulation of transcription, DNA-templated);GO:0009908(flower development);GO:0010073(meristem maintenance);GO:0010093(specification of floral organ identity);GO:0019953(sexual reproduction);GO:0030154(cell differentiation);GO:0048316(seed developme…	NA	PREDICTED: ethylene-responsive transcription factor RAP2-7-like isoform X2 [Nicotiana tabacum];PREDICTED: ethylene-responsive transcription factor RAP2-7-like isoform X1 [Nicotiana tabacum]	17.417	25.162	25.4893	9.70389	11.9093	10.9332
107828571	LOC107828571	XM_016655913.1;XM_016655914.1	GO:0000054(ribosomal subunit export from nucleus);GO:0000460(maturation of 5.8S rRNA);GO:0000470(maturation of LSU-rRNA);GO:0005730(nucleolus);GO:0005829(cytosol);GO:0030687(preribosome, large subunit precursor);GO:0043023(ribosomal large subunit binding);GO:1902626(assembly of large subunit precursor of preribosome);GO:1902626(assembly of large subunit precursor of preribosome)	03008(Ribosome biogenesis in eukaryotes);03008(Ribosome biogenesis in eukaryotes)	PREDICTED: eukaryotic translation initiation factor 6-2 [Nicotiana sylvestris]	22.667	47.2395	48.0804	13.282	19.024	16.6224
107799655	LOC107799655	XM_016622794.1	GO:0000145(exocyst);GO:0005634(nucleus);GO:0006887(exocytosis);GO:0006904(vesicle docking involved in exocytosis)	NA	PREDICTED: exocyst complex component EXO70A1-like [Nicotiana tabacum]	2.29267	4.24889	3.73125	1.33813	1.55817	1.82115
107790871	LOC107790871	XM_016612836.1;XM_016612838.1;XM_016612839.1;XM_016612837.1;XM_016612840.1	GO:0000166(nucleotide binding);GO:0004017(adenylate kinase activity);GO:0005524(ATP binding);GO:0005575(cellular_component);GO:0005634(nucleus);GO:0005737(cytoplasm);GO:0006979(response to oxidative stress);GO:0016301(kinase activity);GO:0016310(phosphorylation);GO:0016740(transferase activity);GO:0030490(maturation of SSU-rRNA);GO:0003677(DNA binding);GO:0008150(biological_process);GO:0009507(ch…	NA	PREDICTED: exonuclease V, chloroplastic-like isoform X1 [Nicotiana sylvestris];PREDICTED: exonuclease V, chloroplastic-like isoform X1 [Nicotiana tabacum];PREDICTED: adenylate kinase isoenzyme 6 homolog isoform X4 [Nicotiana tabacum];PREDICTED: exonuclease V, chloroplastic-like isoform X2 [Nicotiana sylvestris];PREDICTED: adenylate kinase isoenzyme 6 homolog isoform X5 [Nicotiana tabacum]	7.86672	10.2795	9.70314	3.7515	4.61459	4.81369
107802488	LOC107802488	XM_016626001.1	GO:0005576(extracellular region);GO:0006949(syncytium formation);GO:0009505(plant-type cell wall);GO:0009664(plant-type cell wall organization);GO:0009826(unidimensional cell growth);GO:0009828(plant-type cell wall loosening);GO:0009831(plant-type cell wall modification involved in multidimensional cell growth);GO:0016020(membrane)	NA	PREDICTED: expansin-A6-like [Nicotiana sylvestris]	0.988069	0.336427	0.926634	5.7184	2.00137	5.81439
107825332	LOC107825332	XM_016652181.1	GO:0005576(extracellular region);GO:0006949(syncytium formation);GO:0009505(plant-type cell wall);GO:0009664(plant-type cell wall organization);GO:0009826(unidimensional cell growth);GO:0009828(plant-type cell wall loosening);GO:0009831(plant-type cell wall modification involved in multidimensional cell growth);GO:0016020(membrane)	NA	PREDICTED: expansin-A6-like [Nicotiana tomentosiformis]	1.35245	0.459286	1.9645	5.64599	1.19093	7.22393
107815943	LOC107815943	XM_016641593.1	GO:0006949(syncytium formation);GO:0009506(plasmodesma)	NA	PREDICTED: expansin-B3-like [Nicotiana tabacum]	1.05654	0.163184	1.29422	2.55929	1.37906	3.79848
107793818	LOC107793818	XM_016616260.1	NA	NA	PREDICTED: extensin-2-like, partial [Nicotiana sylvestris]	17.2951	13.8845	24.3277	3.85635	3.54022	2.62864
107828431	LOC107828431	XM_016655726.1	GO:0003954(NADH dehydrogenase activity);GO:0005739(mitochondrion)	NA	PREDICTED: external alternative NAD(P)H-ubiquinone oxidoreductase B2, mitochondrial-like [Nicotiana sylvestris]	1.15093	2.41152	4.28554	0.784141	0.657037	0.599459
107772151	LOC107772151	XM_016591643.1	GO:0001664(G-protein coupled receptor binding);GO:0003924(GTPase activity);GO:0005525(GTP binding);GO:0005634(nucleus);GO:0005834(heterotrimeric G-protein complex);GO:0005886(plasma membrane);GO:0007186(G-protein coupled receptor signaling pathway);GO:0007188(adenylate cyclase-modulating G-protein coupled receptor signaling pathway);GO:0009737(response to abscisic acid);GO:0009744(response to suc…	NA	PREDICTED: extra-large guanine nucleotide-binding protein 1-like [Nicotiana tabacum]	1.3447	1.26254	2.23707	0.67034	0.703733	0.72699
107795473	LOC107795473	XR_001650108.1;XM_016618116.1	NA	NA	PREDICTED: FACT complex subunit SPT16-like [Nicotiana tabacum]	1.2823	2.79266	2.30517	0.091581	0	0.190747
107795792	LOC107795792	XM_016618484.1	GO:0004161(dimethylallyltranstransferase activity);GO:0004337(geranyltranstransferase activity);GO:0005737(cytoplasm);GO:0045337(farnesyl diphosphate biosynthetic process)	00900(Terpenoid backbone biosynthesis);01100(Metabolic pathways);01110(Biosynthesis of secondary metabolites)	PREDICTED: farnesyl pyrophosphate synthase 1-like [Nicotiana attenuata]	2.82237	10.9226	13.5141	2.37076	2.56083	2.50867
107817819	LOC107817819	XM_016643698.1	GO:0005618(cell wall);GO:0005886(plasma membrane);GO:0031225(anchored component of membrane);GO:0046658(anchored component of plasma membrane);GO:0048046(apoplast);GO:0048364(root development);GO:0048367(shoot system development)	NA	PREDICTED: fasciclin-like arabinogalactan protein 1 [Nicotiana sylvestris]	50.3519	25.1471	32.5667	101.834	40.2311	79.8968
107829257	LOC107829257	XM_016656731.1	GO:0005618(cell wall);GO:0005886(plasma membrane);GO:0031225(anchored component of membrane);GO:0046658(anchored component of plasma membrane);GO:0048046(apoplast);GO:0048364(root development);GO:0048367(shoot system development)	NA	PREDICTED: fasciclin-like arabinogalactan protein 1 [Nicotiana sylvestris]	13.1836	6.33774	6.54634	30.3531	17.5546	30.5743
107816302	LOC107816302	XM_016642001.1	GO:0005618(cell wall);GO:0005886(plasma membrane);GO:0031225(anchored component of membrane);GO:0046658(anchored component of plasma membrane);GO:0048046(apoplast);GO:0048364(root development);GO:0048367(shoot system development)	NA	PREDICTED: fasciclin-like arabinogalactan protein 1 [Nicotiana tomentosiformis]	21.5099	10.8832	14.6645	50.7136	21.7634	37.3728
107821223	LOC107821223	XM_016647645.1	GO:0005618(cell wall);GO:0005886(plasma membrane);GO:0031225(anchored component of membrane);GO:0046658(anchored component of plasma membrane);GO:0048046(apoplast);GO:0048364(root development);GO:0048367(shoot system development)	NA	PREDICTED: fasciclin-like arabinogalactan protein 1 [Nicotiana tomentosiformis]	6.32493	2.2385	2.45489	21.2196	6.69057	21.3381
107762220	LOC107762220	XM_016580562.1;XM_016580561.1	GO:0003674(molecular_function);GO:0005576(extracellular region);GO:0005773(vacuole);GO:0007155(cell adhesion);GO:0007155(cell adhesion)	NA	PREDICTED: fasciclin-like arabinogalactan protein 17 [Nicotiana sylvestris];PREDICTED: fasciclin-like arabinogalactan protein 17 isoform X1 [Nicotiana tabacum]	9.55197	4.62393	5.36781	20.71	7.40548	17.0553
107780099	LOC107780099	XR_001646744.1	NA	NA	PREDICTED: fasciclin-like arabinogalactan protein 21 [Nicotiana tomentosiformis]	0.779462	1.73036	2.23452	0.544294	0.537119	0.284105
107806416	LOC107806416	XM_016630571.1	GO:0005886(plasma membrane);GO:0009505(plant-type cell wall);GO:0031225(anchored component of membrane);GO:0046658(anchored component of plasma membrane);GO:0048046(apoplast)	NA	PREDICTED: fasciclin-like arabinogalactan protein 8 [Nicotiana sylvestris]	7.29934	2.70935	3.17675	17.9778	8.03529	17.1112
107799234	LOC107799234	XM_016622323.1	GO:0005886(plasma membrane);GO:0009505(plant-type cell wall);GO:0031225(anchored component of membrane);GO:0046658(anchored component of plasma membrane);GO:0048046(apoplast)	NA	PREDICTED: fasciclin-like arabinogalactan protein 8 [Nicotiana tomentosiformis]	17.5504	6.25793	8.18231	44.7634	19.1136	38.8648
107832423	LOC107832423	XM_016660270.1	GO:0005504(fatty acid binding);GO:0005739(mitochondrion);GO:0006631(fatty acid metabolic process);GO:0009507(chloroplast);GO:0009536(plastid);GO:0009570(chloroplast stroma);GO:0009941(chloroplast envelope);GO:0016872(intramolecular lyase activity)	NA	PREDICTED: fatty-acid-binding protein 1 [Nicotiana tomentosiformis]	4.73386	2.65849	2.8989	11.0219	7.37314	10.5913
107796846	LOC107796846	XM_016619676.1	GO:0005504(fatty acid binding);GO:0006631(fatty acid metabolic process);GO:0009507(chloroplast);GO:0009570(chloroplast stroma);GO:0016872(intramolecular lyase activity)	NA	PREDICTED: fatty-acid-binding protein 3 [Nicotiana sylvestris]	20.1918	10.3708	9.02529	36.0578	22.8312	32.2837
107830780	LOC107830780	XR_001658218.1;XM_016658427.1;XM_016658426.1;XM_016658428.1	GO:0004842(ubiquitin-protein transferase activity);GO:0019005(SCF ubiquitin ligase complex);GO:0031146(SCF-dependent proteasomal ubiquitin-dependent protein catabolic process);GO:0031146(SCF-dependent proteasomal ubiquitin-dependent protein catabolic process)	NA	PREDICTED: F-box protein At1g30790-like [Nicotiana sylvestris]	1.42653	1.93295	2.76601	0.622455	0.688528	0.561174
107808647	LOC107808647	XM_016633175.1;XR_001653203.1;XM_016633176.1;XR_001653204.1;XM_016633174.1;XM_016633178.1;XM_016633177.1	GO:0003674(molecular_function);GO:0005515(protein binding);GO:0005634(nucleus);GO:0009658(chloroplast organization);GO:0010099(regulation of photomorphogenesis);GO:0045893(positive regulation of transcription, DNA-templated);GO:0048512(circadian behavior);GO:0080167(response to karrikin);GO:0080167(response to karrikin)	NA	PREDICTED: F-box protein At2g16365-like isoform X1 [Nicotiana sylvestris]	1.88811	2.44363	2.91438	0.749749	1.19748	1.18258
107820522	LOC107820522	XM_016646813.1;XM_016646817.1;XM_016646816.1;XM_016646815.1;XM_016646818.1;XM_016646814.1	GO:0004842(ubiquitin-protein transferase activity);GO:0019005(SCF ubiquitin ligase complex);GO:0031146(SCF-dependent proteasomal ubiquitin-dependent protein catabolic process);GO:0031146(SCF-dependent proteasomal ubiquitin-dependent protein catabolic process)	NA	PREDICTED: F-box protein At3g07870-like [Nicotiana tabacum]	2.91671	4.34803	4.06749	0.702876	0.651937	0.727943
107819045	LOC107819045	XM_016645121.1	GO:0004842(ubiquitin-protein transferase activity);GO:0019005(SCF ubiquitin ligase complex);GO:0031146(SCF-dependent proteasomal ubiquitin-dependent protein catabolic process)	NA	PREDICTED: F-box protein At5g03970-like [Nicotiana sylvestris]	1.9325	3.33387	3.67562	0.754304	0.870023	1.05483
107795018	LOC107795018	XM_016617578.1;XM_016617576.1;XM_016617577.1;XR_001650032.1	GO:0004842(ubiquitin-protein transferase activity);GO:0019005(SCF ubiquitin ligase complex);GO:0031146(SCF-dependent proteasomal ubiquitin-dependent protein catabolic process);GO:0031146(SCF-dependent proteasomal ubiquitin-dependent protein catabolic process)	NA	PREDICTED: F-box protein At5g03970-like isoform X1 [Nicotiana tabacum];PREDICTED: F-box protein At5g03970-like isoform X2 [Nicotiana tabacum]	1.95163	3.14844	2.89698	0.218757	0.444171	0.525966
107829007	LOC107829007	XR_001657822.1	GO:0004842(ubiquitin-protein transferase activity);GO:0019005(SCF ubiquitin ligase complex);GO:0031146(SCF-dependent proteasomal ubiquitin-dependent protein catabolic process)	NA	PREDICTED: F-box protein At5g07610-like [Nicotiana attenuata]	2.35641	3.16763	2.24516	0.664667	0.467586	0.836129
107795775	LOC107795775	XM_016618460.1;XM_016618461.1;XM_016618462.1;XM_016618459.1	GO:0004842(ubiquitin-protein transferase activity);GO:0019005(SCF ubiquitin ligase complex);GO:0031146(SCF-dependent proteasomal ubiquitin-dependent protein catabolic process);GO:0031146(SCF-dependent proteasomal ubiquitin-dependent protein catabolic process)	NA	PREDICTED: F-box protein At5g49610-like isoform X1 [Nicotiana tabacum]	6.01529	7.16612	6.50854	2.76804	3.14265	3.49699
107789327	LOC107789327	XM_016611112.1	GO:0005737(cytoplasm)	NA	PREDICTED: F-box protein At5g67140 [Nicotiana tomentosiformis]	6.21391	10.7375	8.72752	1.83342	3.37223	2.22467
107826879	LOC107826879	XM_016653916.1	GO:0005634(nucleus);GO:0008150(biological_process);GO:0030246(carbohydrate binding)	NA	PREDICTED: F-box protein PP2-A13-like [Nicotiana tabacum]	2.42378	7.49805	11.3478	1.70297	2.22258	2.79826
107804079	LOC107804079	XM_016627895.1	GO:0005634(nucleus);GO:0030246(carbohydrate binding)	NA	PREDICTED: F-box protein PP2-A15-like [Nicotiana tomentosiformis]	2.60548	3.65938	4.9061	1.37444	1.30066	1.71215
107765641	LOC107765641	XM_016584307.1	GO:0005634(nucleus);GO:0016567(protein ubiquitination);GO:0030246(carbohydrate binding)	NA	PREDICTED: F-box protein PP2-B10-like [Nicotiana sylvestris]	3.03132	4.91169	4.44332	1.21868	1.56465	1.63259
107785603	LOC107785603	XM_016606946.1	GO:0005634(nucleus);GO:0016567(protein ubiquitination);GO:0030246(carbohydrate binding)	NA	PREDICTED: F-box protein PP2-B10-like [Nicotiana tomentosiformis]	2.05438	2.04932	5.33979	2.64969	12.9974	9.03365
107804034	LOC107804034	XM_016627846.1	GO:0005634(nucleus);GO:0030246(carbohydrate binding)	NA	PREDICTED: F-box protein PP2-B15-like [Nicotiana tabacum]	3.96016	19.6644	15.7002	1.11147	4.02063	2.74473
107784840	LOC107784840	XM_016606023.1	NA	NA	PREDICTED: F-box protein SKIP1-like [Nicotiana tomentosiformis]	4.84622	7.85624	7.00375	2.58812	3.26091	3.79193
107783609	LOC107783609	XM_016604592.1	GO:0004842(ubiquitin-protein transferase activity);GO:0005515(protein binding);GO:0005634(nucleus);GO:0005737(cytoplasm);GO:0009734(auxin-activated signaling pathway);GO:0010311(lateral root formation);GO:0016567(protein ubiquitination);GO:0019005(SCF ubiquitin ligase complex);GO:0031146(SCF-dependent proteasomal ubiquitin-dependent protein catabolic process);GO:0051781(positive regulation of cel…	04120(Ubiquitin mediated proteolysis)	PREDICTED: F-box protein SKP2A [Nicotiana sylvestris]	7.33418	13.189	13.0833	4.07302	4.72136	5.30116
107775581	LOC107775581	XM_016595330.1	GO:0004842(ubiquitin-protein transferase activity);GO:0005515(protein binding);GO:0005634(nucleus);GO:0005737(cytoplasm);GO:0009734(auxin-activated signaling pathway);GO:0010311(lateral root formation);GO:0016567(protein ubiquitination);GO:0019005(SCF ubiquitin ligase complex);GO:0031146(SCF-dependent proteasomal ubiquitin-dependent protein catabolic process);GO:0051781(positive regulation of cel…	04120(Ubiquitin mediated proteolysis)	PREDICTED: F-box protein SKP2A-like [Nicotiana tabacum]	9.09248	19.4089	14.8459	4.04246	5.65656	7.33024
107769829	LOC107769829	XM_016589087.1	GO:0005515(protein binding);GO:0005634(nucleus);GO:0009740(gibberellic acid mediated signaling pathway);GO:0009937(regulation of gibberellic acid mediated signaling pathway);GO:0016567(protein ubiquitination);GO:0019005(SCF ubiquitin ligase complex);GO:0043161(proteasome-mediated ubiquitin-dependent protein catabolic process);GO:0048831(regulation of shoot system development)	NA	PREDICTED: F-box protein SNE-like [Nicotiana tabacum]	6.76211	3.47592	1.51002	13.3354	5.36884	11.1307
107819501	LOC107819501	XM_016645610.1;XM_016645611.1	GO:0003674(molecular_function);GO:0005634(nucleus);GO:0008150(biological_process);GO:0008150(biological_process)	NA	PREDICTED: F-box/FBD/LRR-repeat protein At1g13570-like isoform X1 [Nicotiana tabacum];PREDICTED: F-box/FBD/LRR-repeat protein At1g13570-like isoform X2 [Nicotiana tabacum]	3.53229	6.02489	4.25335	1.30669	2.63902	1.92926
107798941	LOC107798941	XM_016621970.1	GO:0003674(molecular_function);GO:0005634(nucleus);GO:0008150(biological_process)	NA	PREDICTED: F-box/FBD/LRR-repeat protein At1g13570-like, partial [Nicotiana tabacum]	2.04112	3.04615	1.95035	0.977089	0.812986	1.32369
107775293	LOC107775293	XM_016595011.1	GO:0004842(ubiquitin-protein transferase activity);GO:0031463(Cul3-RING ubiquitin ligase complex)	NA	PREDICTED: F-box/kelch-repeat protein At1g15670-like [Nicotiana sylvestris]	123.584	180.513	169.527	53.6116	77.3449	68.7533
107797281	LOC107797281	XM_016620148.1	GO:0004842(ubiquitin-protein transferase activity);GO:0031463(Cul3-RING ubiquitin ligase complex)	NA	PREDICTED: F-box/kelch-repeat protein At1g15670-like [Nicotiana tomentosiformis]	97.7343	131.2	112.334	42.0523	56.0647	53.9568
107819211	LOC107819211	XR_001655660.1;XR_001655655.1;XM_016645302.1	GO:0004842(ubiquitin-protein transferase activity);GO:0031463(Cul3-RING ubiquitin ligase complex);GO:0031463(Cul3-RING ubiquitin ligase complex)	NA	PREDICTED: F-box/kelch-repeat protein At1g67480 [Nicotiana sylvestris]	14.0038	15.3409	15.8518	6.64089	8.20681	7.59352
107780801	LOC107780801	XM_016601379.1;XM_016601378.1	GO:0004842(ubiquitin-protein transferase activity);GO:0031463(Cul3-RING ubiquitin ligase complex);GO:0031463(Cul3-RING ubiquitin ligase complex)	NA	PREDICTED: F-box/kelch-repeat protein At1g67480-like isoform X1 [Nicotiana tabacum]	1.49782	2.3338	2.0402	0.503726	0.895548	0.784837
107822819	LOC107822819	XM_016649390.1;XM_016649389.1	GO:0005886(plasma membrane);GO:0005886(plasma membrane)	NA	PREDICTED: F-box/LRR-repeat protein 13 isoform X1 [Nicotiana tomentosiformis];PREDICTED: F-box/LRR-repeat protein 14 isoform X1 [Nicotiana sylvestris]	22.2597	28.7978	28.0546	10.2231	12.2145	15.1684
107824328	LOC107824328	XM_016651079.1	GO:0005886(plasma membrane)	NA	PREDICTED: F-box/LRR-repeat protein 14-like [Nicotiana tabacum]	24.5493	30.3441	29.6929	11.349	13.6515	16.3816
107787065	LOC107787065	XM_016608585.1	GO:0004842(ubiquitin-protein transferase activity);GO:0005634(nucleus);GO:0006511(ubiquitin-dependent protein catabolic process)	NA	PREDICTED: F-box/LRR-repeat protein 3 [Nicotiana tomentosiformis]	1.28487	3.26442	1.32273	0.424958	0.189495	0.904668
107813098	LOC107813098	XM_016638314.1	NA	NA	PREDICTED: F-box/LRR-repeat protein At3g03360-like isoform X1 [Nicotiana sylvestris]	2.11344	2.66543	4.51298	0.330764	0.133271	0.243784
107769502	LOC107769502	XR_001644414.1	GO:0016020(membrane);GO:0016709(oxidoreductase activity, acting on paired donors, with incorporation or reduction of molecular oxygen, NAD(P)H as one donor, and incorporation of one atom of oxygen);GO:0044550(secondary metabolite biosynthetic process)	NA	PREDICTED: F-box/LRR-repeat protein At3g03360-like isoform X1 [Nicotiana tabacum]	0.521565	2.31617	0.992392	0.176377	0.386837	0.208475
107803310	LOC107803310	XR_001651996.1	GO:0003674(molecular_function);GO:0005634(nucleus);GO:0008150(biological_process)	NA	PREDICTED: F-box/LRR-repeat protein At3g26922-like [Nicotiana sylvestris]	4.22187	5.95644	5.83027	1.89522	2.22902	2.51615
107818034	LOC107818034	XM_016643945.1	GO:0009055(electron transfer activity);GO:0009507(chloroplast);GO:0009536(plastid);GO:0022900(electron transport chain);GO:0046872(metal ion binding);GO:0051537(2 iron, 2 sulfur cluster binding)	00195(Photosynthesis)	PREDICTED: ferredoxin, root R-B2-like [Nicotiana sylvestris]	11.1461	16.1259	12.5885	4.88917	8.09003	5.47011
107791605	LOC107791605	XM_016613690.1	GO:0009055(electron transfer activity);GO:0009507(chloroplast);GO:0009536(plastid);GO:0022900(electron transport chain);GO:0046872(metal ion binding);GO:0051537(2 iron, 2 sulfur cluster binding)	00195(Photosynthesis)	PREDICTED: ferredoxin, root R-B2-like [Nicotiana tabacum]	1.2427	4.03532	4.63692	0.5722	0.602244	1.00568
107765655	LOC107765655	XM_016584322.1	GO:0005739(mitochondrion);GO:0005829(cytosol);GO:0009507(chloroplast);GO:0009570(chloroplast stroma);GO:0010167(response to nitrate);GO:0016020(membrane);GO:0020037(heme binding);GO:0042128(nitrate assimilation);GO:0046872(metal ion binding);GO:0047889(ferredoxin-nitrate reductase activity);GO:0048046(apoplast);GO:0048307(ferredoxin-nitrite reductase activity);GO:0050421(nitrite reductase (NO-for…	00910(Nitrogen metabolism);01100(Metabolic pathways)	PREDICTED: ferredoxin--nitrite reductase, chloroplastic-like [Nicotiana sylvestris]	8.94283	11.4385	12.3955	5.03779	4.89849	6.00949
107801919	LOC107801919	XM_016625338.1	GO:0000293(ferric-chelate reductase activity);GO:0005634(nucleus);GO:0005886(plasma membrane);GO:0006811(ion transport);GO:0009617(response to bacterium);GO:0016020(membrane);GO:0016021(integral component of membrane);GO:0016491(oxidoreductase activity);GO:0046872(metal ion binding);GO:0055072(iron ion homeostasis);GO:0055114(oxidation-reduction process)	NA	PREDICTED: ferric reduction oxidase 2-like [Nicotiana tabacum]	1.16303	1.07367	0.930817	2.2599	1.72889	2.51117
107774460	LOC107774460	XM_016593986.1;XM_016593987.1	GO:0004325(ferrochelatase activity);GO:0006783(heme biosynthetic process);GO:0006783(heme biosynthetic process)	00860(Porphyrin and chlorophyll metabolism);01100(Metabolic pathways);01110(Biosynthesis of secondary metabolites);01240(Biosynthesis of cofactors);01240(Biosynthesis of cofactors)	PREDICTED: ferrochelatase-1, chloroplastic-like isoform X1 [Nicotiana tabacum];PREDICTED: ferrochelatase-2, chloroplastic-like isoform X2 [Nicotiana tabacum]	1.4801	2.92413	3.11094	0.979304	0.857916	1.32688
107784295	LOC107784295	XM_016605403.1	GO:0051213(dioxygenase activity)	00940(Phenylpropanoid biosynthesis);01110(Biosynthesis of secondary metabolites)	PREDICTED: feruloyl CoA ortho-hydroxylase 2-like [Nicotiana tabacum]	0.65475	0.672016	0.797254	2.28863	0.956174	2.60194
107793464	LOC107793464	XM_016615838.1;XM_016615833.1;XM_016615831.1;XM_016615835.1;XM_016615829.1;XM_016615832.1;XM_016615834.1;XM_016615837.1;XM_016615836.1	GO:0005515(protein binding);GO:0043161(proteasome-mediated ubiquitin-dependent protein catabolic process);GO:0061630(ubiquitin protein ligase activity);GO:0061630(ubiquitin protein ligase activity)	NA	PREDICTED: filaggrin-like [Nicotiana tabacum]	4.03146	6.67139	6.71102	1.87396	2.60769	2.71338
107825597	LOC107825597	XM_016652471.1;XM_016652472.1	GO:0005737(cytoplasm);GO:0005886(plasma membrane);GO:0005886(plasma membrane)	NA	PREDICTED: filament-like plant protein 7 isoform X1 [Nicotiana tabacum]	0.505171	0.144881	0.452478	2.01135	0.244496	1.65805
107795677	LOC107795677	XM_016618350.1	GO:0016020(membrane);GO:0016709(oxidoreductase activity, acting on paired donors, with incorporation or reduction of molecular oxygen, NAD(P)H as one donor, and incorporation of one atom of oxygen);GO:0044550(secondary metabolite biosynthetic process)	00941(Flavonoid biosynthesis);00944(Flavone and flavonol biosynthesis);01100(Metabolic pathways);01110(Biosynthesis of secondary metabolites)	PREDICTED: flavonoid 3'-monooxygenase [Nicotiana tabacum]	0.599823	0.404657	0.210462	2.02629	1.4034	2.61407
107770225	LOC107770225	XR_001644565.1	GO:0051213(dioxygenase activity)	NA	PREDICTED: flavonol synthase/flavanone 3-hydroxylase-like [Nicotiana attenuata]	1.97255	4.60239	6.9362	0.909622	1.22547	0.736205
107827633	LOC107827633	XM_016654805.1	GO:0005886(plasma membrane);GO:0016324(apical plasma membrane);GO:0051819(induction by symbiont of nodulation, tumor or growth in host)	NA	PREDICTED: flotillin-like protein 4 [Nicotiana sylvestris]	3.30666	15.5677	20.2494	0.342572	0.760468	2.0721
107790092	LOC107790092	XM_016611996.1	NA	NA	PREDICTED: formin-A-like [Nicotiana tabacum]	2.03754	0.530963	1.69812	5.02975	1.7957	5.57698
107768315	LOC107768315	XM_016587436.1	GO:0003674(molecular_function);GO:0005634(nucleus);GO:0008150(biological_process)	NA	PREDICTED: formin-like protein 18 [Nicotiana sylvestris]	5.70132	8.44535	9.64159	2.83662	3.17487	3.20615
107771483	LOC107771483	XM_016590846.1	NA	NA	PREDICTED: fruit-specific protein-like [Nicotiana sylvestris]	10.217	8.27769	33.8149	6.36993	2.85469	5.98277
107759249	LOC107759249	XM_016577136.1	GO:0004333(fumarate hydratase activity);GO:0005739(mitochondrion);GO:0005829(cytosol);GO:0006099(tricarboxylic acid cycle);GO:0006106(fumarate metabolic process);GO:0006108(malate metabolic process);GO:0051262(protein tetramerization)	NA	PREDICTED: fumarate hydratase 1, mitochondrial isoform X1 [Nicotiana tomentosiformis]	2.87253	3.6555	2.58745	8.81265	6.35712	7.43812
107804857	LOC107804857	XM_016628794.1	GO:0000139(Golgi membrane);GO:0016021(integral component of membrane);GO:0016757(transferase activity, transferring glycosyl groups);GO:0042546(cell wall biogenesis);GO:0071555(cell wall organization)	NA	PREDICTED: galactan beta-1,4-galactosyltransferase GALS3-like [Nicotiana tabacum]	1.39253	0.425304	0.386222	3.1281	1.18507	2.69816
107831471	LOC107831471	XM_016659234.1	GO:0005794(Golgi apparatus);GO:0009832(plant-type cell wall biogenesis);GO:0009969(xyloglucan biosynthetic process);GO:0016757(transferase activity, transferring glycosyl groups)	NA	PREDICTED: galactoside 2-alpha-L-fucosyltransferase-like [Nicotiana tabacum]	1.15172	0.745202	1.21403	0.402603	0.367113	0.197239
107831475	LOC107831475	XM_016659239.1;XM_016659240.1	GO:0000977(RNA polymerase II regulatory region sequence-specific DNA binding);GO:0001085(RNA polymerase II transcription factor binding);GO:0001228(transcriptional activator activity, RNA polymerase II transcription regulatory region sequence-specific DNA binding);GO:0003682(chromatin binding);GO:0005634(nucleus);GO:0005667(transcription factor complex);GO:0030154(cell differentiation);GO:0030154…	NA	PREDICTED: GATA transcription factor 11-like isoform X1 [Nicotiana sylvestris];PREDICTED: GATA transcription factor 11-like isoform X2 [Nicotiana sylvestris]	1.57402	1.37577	1.05976	3.72552	1.74141	4.12723
gene-LOC107766973	LOC107766973	gene-LOC107766973	GO:0000977(RNA polymerase II regulatory region sequence-specific DNA binding);GO:0001085(RNA polymerase II transcription factor binding);GO:0001228(transcriptional activator activity, RNA polymerase II transcription regulatory region sequence-specific DNA binding);GO:0003682(chromatin binding);GO:0005634(nucleus);GO:0005667(transcription factor complex);GO:0030154(cell differentiation)	NA	PREDICTED: GATA transcription factor 1-like isoform X1 [Nicotiana tomentosiformis]	12.5607	14.9254	14.9277	7.35976	5.65263	5.22581
107821722	LOC107821722	XM_016648172.1	GO:0000977(RNA polymerase II regulatory region sequence-specific DNA binding);GO:0001085(RNA polymerase II transcription factor binding);GO:0001228(transcriptional activator activity, RNA polymerase II transcription regulatory region sequence-specific DNA binding);GO:0003682(chromatin binding);GO:0005634(nucleus);GO:0005667(transcription factor complex);GO:0030154(cell differentiation)	NA	PREDICTED: GATA transcription factor 5 [Nicotiana tomentosiformis]	0.833621	0.381087	0.888629	1.48562	1.12476	2.06479
107774485	LOC107774485	XM_016594034.1	GO:0005737(cytoplasm);GO:0006006(glucose metabolic process);GO:0080048(GDP-D-glucose phosphorylase activity)	00053(Ascorbate and aldarate metabolism);01100(Metabolic pathways);01110(Biosynthesis of secondary metabolites);01240(Biosynthesis of cofactors)	PREDICTED: GDP-L-galactose phosphorylase 2-like [Nicotiana tomentosiformis]	6.97954	13.5449	9.70633	3.91614	5.98019	4.03561
107828419	LOC107828419	XM_016655713.1	GO:0005576(extracellular region);GO:0009570(chloroplast stroma);GO:0016042(lipid catabolic process);GO:0016788(hydrolase activity, acting on ester bonds);GO:0052689(carboxylic ester hydrolase activity)	NA	PREDICTED: GDSL esterase/lipase At1g09390-like [Nicotiana tabacum]	5.20501	3.18856	4.40514	10.4397	6.1598	9.64577
107785876	LOC107785876	XM_016607271.1	GO:0005576(extracellular region);GO:0005618(cell wall);GO:0009507(chloroplast);GO:0009534(chloroplast thylakoid);GO:0016042(lipid catabolic process);GO:0016788(hydrolase activity, acting on ester bonds);GO:0048046(apoplast);GO:0052689(carboxylic ester hydrolase activity)	NA	PREDICTED: GDSL esterase/lipase At1g29670-like isoform X1 [Nicotiana tomentosiformis]	5.79634	4.89962	4.75404	10.0809	9.24786	13.4129
107774023	LOC107774023	XM_016593467.1	GO:0016298(lipase activity)	NA	PREDICTED: GDSL esterase/lipase At1g29670-like, partial [Nicotiana tabacum]	0.225983	0	0.199433	4.11079	0.860949	10.519
107820696	LOC107820696	XM_016647027.1	GO:0005576(extracellular region);GO:0016042(lipid catabolic process);GO:0016788(hydrolase activity, acting on ester bonds);GO:0052689(carboxylic ester hydrolase activity)	NA	PREDICTED: GDSL esterase/lipase At1g71691-like [Nicotiana tomentosiformis]	0	0	0	1.821	0.260823	1.0545
107771599	LOC107771599	XM_016591009.1	GO:0005576(extracellular region);GO:0006631(fatty acid metabolic process);GO:0008126(acetylesterase activity);GO:0016042(lipid catabolic process);GO:0052689(carboxylic ester hydrolase activity)	NA	PREDICTED: GDSL esterase/lipase At3g48460 [Nicotiana tomentosiformis]	2.10893	0.823329	1.42899	7.51105	2.88331	8.48491
107776692	LOC107776692	XM_016596605.1	GO:0005576(extracellular region);GO:0006631(fatty acid metabolic process);GO:0008126(acetylesterase activity);GO:0016042(lipid catabolic process);GO:0052689(carboxylic ester hydrolase activity)	NA	PREDICTED: GDSL esterase/lipase At3g48460-like [Nicotiana tabacum]	2.50168	0.932129	1.1082	8.07124	1.58175	9.12868
107810952	LOC107810952	XR_001653784.1;XR_001653785.1	NA	NA	PREDICTED: GDSL esterase/lipase At5g03980-like [Nicotiana tabacum]	0.831363	1.22124	1.56173	0.190604	0.38232	0.3829
107822594	LOC107822594	XM_016649143.1	GO:0005576(extracellular region);GO:0016042(lipid catabolic process);GO:0016788(hydrolase activity, acting on ester bonds);GO:0052689(carboxylic ester hydrolase activity)	NA	PREDICTED: GDSL esterase/lipase At5g03980-like [Nicotiana tomentosiformis]	5.84311	2.28559	3.25176	11.8596	7.24127	10.2122
107763465	LOC107763465	XM_016581951.1	GO:0005576(extracellular region);GO:0016042(lipid catabolic process);GO:0016788(hydrolase activity, acting on ester bonds);GO:0042335(cuticle development);GO:0052689(carboxylic ester hydrolase activity)	NA	PREDICTED: GDSL esterase/lipase At5g33370-like [Nicotiana tabacum]	6.21919	0.323757	0.903812	47.1153	8.53395	45.7743
107766299	LOC107766299	XM_016585054.1	GO:0005576(extracellular region);GO:0016042(lipid catabolic process);GO:0016788(hydrolase activity, acting on ester bonds);GO:0042335(cuticle development);GO:0052689(carboxylic ester hydrolase activity)	NA	PREDICTED: GDSL esterase/lipase At5g33370-like [Nicotiana tabacum]	0.431498	0	0.067602	9.66458	0.697374	14.7027
107811714	LOC107811714	XM_016636702.1	GO:0005576(extracellular region);GO:0016042(lipid catabolic process);GO:0016788(hydrolase activity, acting on ester bonds);GO:0052689(carboxylic ester hydrolase activity)	NA	PREDICTED: GDSL esterase/lipase At5g45920-like [Nicotiana tabacum]	1.46393	1.12092	0.49114	4.98023	1.57111	3.00019
107784651	LOC107784651	XM_016605809.1	GO:0005576(extracellular region);GO:0016042(lipid catabolic process);GO:0016788(hydrolase activity, acting on ester bonds);GO:0052689(carboxylic ester hydrolase activity)	NA	PREDICTED: GDSL esterase/lipase At5g45950 [Nicotiana tomentosiformis]	1.76138	0.516008	0.380991	13.8077	3.00304	12.3125
107827555	LOC107827555	XM_016654706.1	GO:0005576(extracellular region);GO:0016042(lipid catabolic process);GO:0016298(lipase activity);GO:0016746(transferase activity, transferring acyl groups);GO:0019953(sexual reproduction);GO:0052689(carboxylic ester hydrolase activity)	NA	PREDICTED: GDSL esterase/lipase EXL3-like [Nicotiana tabacum]	2.30518	8.25663	5.98819	0.670761	1.99635	1.12284
107815776	LOC107815776	XM_016641409.1	GO:0005515(protein binding);GO:0005576(extracellular region);GO:0009751(response to salicylic acid);GO:0010226(response to lithium ion);GO:0016042(lipid catabolic process);GO:0016788(hydrolase activity, acting on ester bonds);GO:0042538(hyperosmotic salinity response);GO:0052689(carboxylic ester hydrolase activity)	NA	PREDICTED: GDSL esterase/lipase LTL1-like [Nicotiana tabacum]	0.060069	0	0	5.734	0.330548	7.09514
107782819	LOC107782819	XM_016603753.1	GO:0005384(manganese ion transmembrane transporter activity);GO:0006816(calcium ion transport);GO:0006828(manganese ion transport);GO:0009507(chloroplast);GO:0009535(chloroplast thylakoid membrane);GO:0010270(photosystem II oxygen evolving complex assembly);GO:0015095(magnesium ion transmembrane transporter activity);GO:0016021(integral component of membrane);GO:0031969(chloroplast membrane)	NA	PREDICTED: GDT1-like protein 1, chloroplastic [Nicotiana sylvestris]	9.82316	4.98758	5.3779	16.2915	10.5368	14.6135
107761623	LOC107761623	XM_016579862.1	GO:0016020(membrane);GO:0016709(oxidoreductase activity, acting on paired donors, with incorporation or reduction of molecular oxygen, NAD(P)H as one donor, and incorporation of one atom of oxygen);GO:0044550(secondary metabolite biosynthetic process)	NA	PREDICTED: geraniol 8-hydroxylase-like [Nicotiana tabacum]	2.4712	4.73713	5.78146	1.5883	1.60774	1.98989
107767572	LOC107767572	XM_016586611.1	GO:0004161(dimethylallyltranstransferase activity);GO:0004311(farnesyltranstransferase activity);GO:0004337(geranyltranstransferase activity);GO:0004659(prenyltransferase activity);GO:0005515(protein binding);GO:0005829(cytosol);GO:0008299(isoprenoid biosynthetic process);GO:0009507(chloroplast);GO:0009513(etioplast);GO:0009536(plastid);GO:0009793(embryo development ending in seed dormancy);GO:00…	00900(Terpenoid backbone biosynthesis);01100(Metabolic pathways);01110(Biosynthesis of secondary metabolites)	PREDICTED: geranylgeranyl pyrophosphate synthase 7, chloroplastic-like [Nicotiana sylvestris]	0.843189	0.140737	0.214778	1.71185	0.916541	1.58312
107779179	LOC107779179	XR_001646562.1;XR_001646567.1;XR_001646564.1;XR_001646566.1;XR_001646565.1	GO:0005618(cell wall);GO:0033609(oxalate metabolic process);GO:0046564(oxalate decarboxylase activity);GO:0046564(oxalate decarboxylase activity)	NA	PREDICTED: germin-like protein 9-3 [Nicotiana tomentosiformis]	3.70555	6.56037	8.32645	1.80688	2.0433	2.71979
107780033	LOC107780033	XM_016600540.1	GO:0051213(dioxygenase activity)	NA	PREDICTED: gibberellin 2-beta-dioxygenase 1-like [Nicotiana tabacum]	0.729642	2.62602	4.08513	0.190679	0.289445	0.287481
107794361	LOC107794361	XM_016616841.1	GO:0009416(response to light stimulus);GO:0045487(gibberellin catabolic process);GO:0052634(C-19 gibberellin 2-beta-dioxygenase activity)	00904(Diterpenoid biosynthesis);01110(Biosynthesis of secondary metabolites)	PREDICTED: gibberellin 2-beta-dioxygenase-like [Nicotiana sylvestris]	1.25975	1.47337	1.39738	0.275908	0.340288	0.276369
107809791	LOC107809791	XM_016634484.1	GO:0005515(protein binding);GO:0005634(nucleus);GO:0005737(cytoplasm);GO:0009056(catabolic process);GO:0009739(response to gibberellin);GO:0009939(positive regulation of gibberellic acid mediated signaling pathway);GO:0010325(raffinose family oligosaccharide biosynthetic process);GO:0010331(gibberellin binding);GO:0010476(gibberellin mediated signaling pathway);GO:0016787(hydrolase activity);GO:0…	04075(Plant hormone signal transduction)	PREDICTED: gibberellin receptor GID1B-like [Nicotiana sylvestris]	0.199306	1.37616	1.74942	0.090399	0.246545	0.164475
107798341	LOC107798341	XM_016621320.1	GO:0005515(protein binding);GO:0005634(nucleus);GO:0005737(cytoplasm);GO:0009056(catabolic process);GO:0009739(response to gibberellin);GO:0009939(positive regulation of gibberellic acid mediated signaling pathway);GO:0010325(raffinose family oligosaccharide biosynthetic process);GO:0010331(gibberellin binding);GO:0010476(gibberellin mediated signaling pathway);GO:0016787(hydrolase activity);GO:0…	04075(Plant hormone signal transduction)	PREDICTED: gibberellin receptor GID1B-like [Nicotiana tomentosiformis]	0.220474	2.0537	2.01296	0.086643	0.031371	0.060459
107799015	LOC107799015	XM_016622078.1	GO:0005515(protein binding);GO:0005634(nucleus);GO:0005737(cytoplasm);GO:0009056(catabolic process);GO:0009739(response to gibberellin);GO:0009939(positive regulation of gibberellic acid mediated signaling pathway);GO:0010325(raffinose family oligosaccharide biosynthetic process);GO:0010331(gibberellin binding);GO:0010476(gibberellin mediated signaling pathway);GO:0016787(hydrolase activity);GO:0…	04075(Plant hormone signal transduction)	PREDICTED: gibberellin receptor GID1B-like [Nicotiana tomentosiformis]	1.8675	4.11221	5.37113	0.775349	1.1986	0.623253
107776372	LOC107776372	XM_016596265.1	GO:0003674(molecular_function);GO:0005576(extracellular region);GO:0009739(response to gibberellin);GO:0009740(gibberellic acid mediated signaling pathway);GO:0009744(response to sucrose);GO:0009749(response to glucose);GO:0009750(response to fructose);GO:0080167(response to karrikin)	NA	PREDICTED: gibberellin-regulated protein 6-like [Nicotiana tabacum]	2.47279	1.37834	2.30509	10.4145	3.18775	6.58401
107759527	LOC107759527	XM_016577492.1	GO:0007154(cell communication);GO:0009505(plant-type cell wall);GO:0030247(polysaccharide binding);GO:0042973(glucan endo-1,3-beta-D-glucosidase activity);GO:0046658(anchored component of plasma membrane)	NA	PREDICTED: glucan endo-1,3-beta-glucosidase 11-like [Nicotiana tabacum]	1.01369	0.313375	0.382934	2.64906	0.791414	1.82543
107823710	LOC107823710	XM_016650401.1	GO:0004553(hydrolase activity, hydrolyzing O-glycosyl compounds);GO:0030247(polysaccharide binding);GO:0046658(anchored component of plasma membrane)	NA	PREDICTED: glucan endo-1,3-beta-glucosidase 12 [Nicotiana tomentosiformis]	16.1728	5.42135	7.75014	31.2693	17.6665	27.7972
107786565	LOC107786565	XM_016608058.1	GO:0004553(hydrolase activity, hydrolyzing O-glycosyl compounds);GO:0030247(polysaccharide binding);GO:0046658(anchored component of plasma membrane)	NA	PREDICTED: glucan endo-1,3-beta-glucosidase 12-like [Nicotiana tabacum]	2.65349	0.997161	0.958903	8.61327	4.31625	8.96953
107803828	LOC107803828	XM_016627644.1	GO:0004553(hydrolase activity, hydrolyzing O-glycosyl compounds);GO:0030247(polysaccharide binding);GO:0046658(anchored component of plasma membrane)	NA	PREDICTED: glucan endo-1,3-beta-glucosidase 13-like [Nicotiana tomentosiformis]	1.21998	2.7352	3.54664	0.668084	0.370058	0.424527
107790109	LOC107790109	XM_016612012.1	GO:0004553(hydrolase activity, hydrolyzing O-glycosyl compounds);GO:0030247(polysaccharide binding);GO:0046658(anchored component of plasma membrane)	00500(Starch and sucrose metabolism);01100(Metabolic pathways)	PREDICTED: glucan endo-1,3-beta-glucosidase 1-like [Nicotiana tabacum]	3.4352	3.02808	2.6159	10.5151	3.7436	8.24725
107816139	LOC107816139	XM_016641824.1;XM_016641826.1	GO:0004553(hydrolase activity, hydrolyzing O-glycosyl compounds);GO:0030247(polysaccharide binding);GO:0046658(anchored component of plasma membrane);GO:0046658(anchored component of plasma membrane)	00500(Starch and sucrose metabolism);01100(Metabolic pathways);01100(Metabolic pathways)	PREDICTED: glucan endo-1,3-beta-glucosidase 4 [Nicotiana tabacum]	1.80404	0.98051	0.973415	3.44803	1.98401	2.75659
107763289	LOC107763289	XM_016581766.1	GO:0004553(hydrolase activity, hydrolyzing O-glycosyl compounds);GO:0030247(polysaccharide binding);GO:0046658(anchored component of plasma membrane)	NA	PREDICTED: glucan endo-1,3-beta-glucosidase, acidic [Nicotiana tomentosiformis]	0.778295	1.88071	3.49989	0	0	0
107823411	LOC107823411	XM_016650053.1	GO:0004553(hydrolase activity, hydrolyzing O-glycosyl compounds);GO:0030247(polysaccharide binding);GO:0046658(anchored component of plasma membrane)	NA	PREDICTED: glucan endo-1,3-beta-glucosidase, basic vacuolar isoform GGIB50 isoform X1 [Nicotiana sylvestris]	38.1231	149.829	284.447	14.0601	5.37905	16.2566
107792376	LOC107792376	XM_016614587.1	GO:0000139(Golgi membrane);GO:0005794(Golgi apparatus);GO:0010192(mucilage biosynthetic process);GO:0016021(integral component of membrane);GO:0016757(transferase activity, transferring glycosyl groups);GO:0047259(glucomannan 4-beta-mannosyltransferase activity);GO:0048359(mucilage metabolic process involved in seed coat development);GO:0051753(mannan synthase activity);GO:0071555(cell wall organ…	NA	PREDICTED: glucomannan 4-beta-mannosyltransferase 2-like [Nicotiana sylvestris]	2.64111	1.51072	2.64524	9.79675	1.61076	8.13786
107794352	LOC107794352	XM_016616831.1	GO:0000139(Golgi membrane);GO:0005794(Golgi apparatus);GO:0010192(mucilage biosynthetic process);GO:0016021(integral component of membrane);GO:0016757(transferase activity, transferring glycosyl groups);GO:0047259(glucomannan 4-beta-mannosyltransferase activity);GO:0048359(mucilage metabolic process involved in seed coat development);GO:0051753(mannan synthase activity);GO:0071555(cell wall organ…	NA	PREDICTED: glucomannan 4-beta-mannosyltransferase 2-like [Nicotiana tomentosiformis]	2.40276	1.76953	1.30671	8.9409	1.93308	8.68695
107826337	LOC107826337	XM_016653299.1	GO:0000139(Golgi membrane);GO:0005794(Golgi apparatus);GO:0009294(DNA mediated transformation);GO:0009617(response to bacterium);GO:0016021(integral component of membrane);GO:0016757(transferase activity, transferring glycosyl groups);GO:0047259(glucomannan 4-beta-mannosyltransferase activity);GO:0051753(mannan synthase activity);GO:0071555(cell wall organization)	NA	PREDICTED: glucomannan 4-beta-mannosyltransferase 9-like [Nicotiana sylvestris]	0.746474	0.209195	0.202483	5.38201	1.20413	5.18169
107792075	LOC107792075	XM_016614263.1	GO:0000139(Golgi membrane);GO:0005794(Golgi apparatus);GO:0009294(DNA mediated transformation);GO:0009617(response to bacterium);GO:0016021(integral component of membrane);GO:0016757(transferase activity, transferring glycosyl groups);GO:0047259(glucomannan 4-beta-mannosyltransferase activity);GO:0051753(mannan synthase activity);GO:0071555(cell wall organization)	NA	PREDICTED: glucomannan 4-beta-mannosyltransferase 9-like [Nicotiana tabacum]	2.44909	0.326948	0.945321	3.89385	2.0264	4.12748
107826565	LOC107826565	XM_016653552.1;XM_016653553.1	GO:0008878(glucose-1-phosphate adenylyltransferase activity);GO:0008878(glucose-1-phosphate adenylyltransferase activity)	00500(Starch and sucrose metabolism);00520(Amino sugar and nucleotide sugar metabolism);01100(Metabolic pathways);01110(Biosynthesis of secondary metabolites);01110(Biosynthesis of secondary metabolites)	PREDICTED: glucose-1-phosphate adenylyltransferase large subunit 1 [Nicotiana sylvestris]	6.43521	25.1735	22.4887	3.09893	3.24309	3.57303
107762694	LOC107762694	XM_016581070.1;XM_016581069.1	GO:0005524(ATP binding);GO:0005978(glycogen biosynthetic process);GO:0008878(glucose-1-phosphate adenylyltransferase activity);GO:0009507(chloroplast);GO:0019252(starch biosynthetic process);GO:0019252(starch biosynthetic process)	00500(Starch and sucrose metabolism);00520(Amino sugar and nucleotide sugar metabolism);01100(Metabolic pathways);01110(Biosynthesis of secondary metabolites);01110(Biosynthesis of secondary metabolites)	PREDICTED: glucose-1-phosphate adenylyltransferase large subunit 1 isoform X2 [Nicotiana tabacum];PREDICTED: glucose-1-phosphate adenylyltransferase large subunit 1 isoform X1 [Nicotiana tabacum]	7.54724	36.0193	32.0142	4.25641	6.23185	5.04875
107810749	LOC107810749	XM_016635562.1;XM_016635564.1;XM_016635563.1;XM_016635565.1	GO:0005524(ATP binding);GO:0005978(glycogen biosynthetic process);GO:0008878(glucose-1-phosphate adenylyltransferase activity);GO:0009507(chloroplast);GO:0019252(starch biosynthetic process);GO:0019252(starch biosynthetic process)	00500(Starch and sucrose metabolism);00520(Amino sugar and nucleotide sugar metabolism);01100(Metabolic pathways);01110(Biosynthesis of secondary metabolites);01110(Biosynthesis of secondary metabolites)	PREDICTED: glucose-1-phosphate adenylyltransferase large subunit 2, chloroplastic/amyloplastic [Nicotiana sylvestris]	3.33959	6.79432	6.32398	1.74016	2.23794	2.54186
107778417	LOC107778417	XM_016598669.1	GO:0034219(carbohydrate transmembrane transport)	NA	PREDICTED: glucose-6-phosphate/phosphate translocator 2, chloroplastic-like [Solanum tuberosum]	8.21328	13.0673	11.6534	23.7407	23.5449	23.4629
107778990	LOC107778990	XM_016599320.1	GO:0004353(glutamate dehydrogenase [NAD(P)+] activity);GO:0005507(copper ion binding);GO:0005524(ATP binding);GO:0005739(mitochondrion);GO:0006520(cellular amino acid metabolic process);GO:0006807(nitrogen compound metabolic process);GO:0008270(zinc ion binding);GO:0009646(response to absence of light);GO:0009651(response to salt stress);GO:0016491(oxidoreductase activity);GO:0046686(response to …	00220(Arginine biosynthesis);00250(Alanine, aspartate and glutamate metabolism);00910(Nitrogen metabolism);01100(Metabolic pathways);01200(Carbon metabolism)	PREDICTED: glutamate dehydrogenase B-like [Nicotiana sylvestris]	3.13089	8.84924	8.63601	1.25883	1.15041	1.64287
gene-LOC107770447	LOC107770447	gene-LOC107770447	GO:0004970(ionotropic glutamate receptor activity);GO:0005217(intracellular ligand-gated ion channel activity);GO:0005634(nucleus);GO:0005773(vacuole);GO:0006874(cellular calcium ion homeostasis);GO:0009416(response to light stimulus);GO:0016021(integral component of membrane)	NA	PREDICTED: glutamate receptor 2.7-like isoform X1 [Nicotiana sylvestris]	0.344286	1.53537	1.46329	0.236723	0.264169	0.222806
107812552	LOC107812552	XM_016637699.1	GO:0004970(ionotropic glutamate receptor activity);GO:0005217(intracellular ligand-gated ion channel activity);GO:0006811(ion transport);GO:0006874(cellular calcium ion homeostasis);GO:0009416(response to light stimulus);GO:0016021(integral component of membrane)	NA	PREDICTED: glutamate receptor 2.8-like [Nicotiana sylvestris]	2.51596	3.14443	2.16576	1.13757	1.3787	1.07428
107796561	LOC107796561	XM_016619355.1	GO:0004970(ionotropic glutamate receptor activity);GO:0005217(intracellular ligand-gated ion channel activity);GO:0006811(ion transport);GO:0006874(cellular calcium ion homeostasis);GO:0009416(response to light stimulus);GO:0016021(integral component of membrane)	NA	PREDICTED: glutamate receptor 2.8-like [Nicotiana tabacum]	5.43363	4.90143	5.21594	2.37617	1.92411	2.55426
107800505	LOC107800505	XM_016623689.1	GO:0004970(ionotropic glutamate receptor activity);GO:0005217(intracellular ligand-gated ion channel activity);GO:0006811(ion transport);GO:0006874(cellular calcium ion homeostasis);GO:0009416(response to light stimulus);GO:0016021(integral component of membrane)	NA	PREDICTED: glutamate receptor 2.9-like [Nicotiana tabacum]	2.73683	1.74497	2.53742	1.09237	1.14159	1.1349
107801157	LOC107801157	XM_016624442.1;XM_016624441.1	GO:0004970(ionotropic glutamate receptor activity);GO:0005217(intracellular ligand-gated ion channel activity);GO:0005234(extracellularly glutamate-gated ion channel activity);GO:0005262(calcium channel activity);GO:0005576(extracellular region);GO:0006811(ion transport);GO:0006816(calcium ion transport);GO:0006874(cellular calcium ion homeostasis);GO:0007267(cell-cell signaling);GO:0008066(gluta…	NA	PREDICTED: glutamate receptor 3.3-like [Nicotiana tabacum]	3.90934	10.4261	9.74103	2.40699	4.03638	2.88055
107759566	LOC107759566	XM_016577534.1;XM_016577533.1	GO:0004970(ionotropic glutamate receptor activity);GO:0005217(intracellular ligand-gated ion channel activity);GO:0005515(protein binding);GO:0005576(extracellular region);GO:0006874(cellular calcium ion homeostasis);GO:0009416(response to light stimulus);GO:0009506(plasmodesma);GO:0016021(integral component of membrane);GO:0016021(integral component of membrane)	NA	PREDICTED: glutamate receptor 3.7-like isoform X2 [Nicotiana tabacum];PREDICTED: glutamate receptor 3.7-like isoform X1 [Nicotiana tabacum]	4.84299	8.68866	8.59169	2.30796	3.46422	3.90458
107826543	LOC107826543	XM_016653534.1	GO:0006779(porphyrin-containing compound biosynthetic process);GO:0009507(chloroplast);GO:0030170(pyridoxal phosphate binding);GO:0042802(identical protein binding)	00860(Porphyrin and chlorophyll metabolism);01100(Metabolic pathways);01110(Biosynthesis of secondary metabolites);01240(Biosynthesis of cofactors)	PREDICTED: glutamate-1-semialdehyde 2,1-aminomutase, chloroplastic [Nicotiana tabacum]	58.804	39.8638	37.0485	110.354	69.57	100.058
107815022	LOC107815022	XM_016640529.1	GO:0006779(porphyrin-containing compound biosynthetic process);GO:0009507(chloroplast);GO:0030170(pyridoxal phosphate binding);GO:0042802(identical protein binding)	NA	PREDICTED: glutamate-1-semialdehyde 2,1-aminomutase, chloroplastic-like [Nicotiana tabacum]	5.30132	4.00985	4.4437	13.5628	10.5625	10.1019
107789390	LOC107789390	XM_016611184.1	NA	NA	PREDICTED: glutamic acid-rich protein-like [Nicotiana tabacum]	1.05545	3.2933	4.00511	0.057436	0.105775	0
107777858	LOC107777858	XM_016598011.1	GO:0004356(glutamate-ammonia ligase activity);GO:0005507(copper ion binding);GO:0005515(protein binding);GO:0005524(ATP binding);GO:0005618(cell wall);GO:0005737(cytoplasm);GO:0005829(cytosol);GO:0005886(plasma membrane);GO:0006542(glutamine biosynthetic process);GO:0009399(nitrogen fixation);GO:0009506(plasmodesma);GO:0010150(leaf senescence);GO:0022626(cytosolic ribosome);GO:0042128(nitrate ass…	00220(Arginine biosynthesis);00250(Alanine, aspartate and glutamate metabolism);00630(Glyoxylate and dicarboxylate metabolism);00910(Nitrogen metabolism);01100(Metabolic pathways);01230(Biosynthesis of amino acids)	PREDICTED: glutamine synthetase isoform X1 [Nicotiana sylvestris]	13.0941	45.6879	52.9264	12.0353	9.57333	16.1927
107824318	LOC107824318	XM_016651065.1	GO:0003824(catalytic activity);GO:0005789(endoplasmic reticulum membrane);GO:0005886(plasma membrane);GO:0009507(chloroplast);GO:0016021(integral component of membrane);GO:0016603(glutaminyl-peptide cyclotransferase activity);GO:0017186(peptidyl-pyroglutamic acid biosynthetic process, using glutaminyl-peptide cyclotransferase)	NA	PREDICTED: glutaminyl-peptide cyclotransferase-like [Nicotiana sylvestris]	11.6413	17.836	17.9923	7.63464	7.35759	8.20067
107789699	LOC107789699	XM_016611555.1	GO:0003824(catalytic activity);GO:0005789(endoplasmic reticulum membrane);GO:0005886(plasma membrane);GO:0009507(chloroplast);GO:0016021(integral component of membrane);GO:0016603(glutaminyl-peptide cyclotransferase activity);GO:0017186(peptidyl-pyroglutamic acid biosynthetic process, using glutaminyl-peptide cyclotransferase)	NA	PREDICTED: glutaminyl-peptide cyclotransferase-like [Nicotiana tabacum]	7.01403	5.23496	7.68298	1.93141	1.82213	2.43252
107824315	LOC107824315	XM_016651063.1	GO:0003824(catalytic activity);GO:0005789(endoplasmic reticulum membrane);GO:0005886(plasma membrane);GO:0009507(chloroplast);GO:0016021(integral component of membrane);GO:0016603(glutaminyl-peptide cyclotransferase activity);GO:0017186(peptidyl-pyroglutamic acid biosynthetic process, using glutaminyl-peptide cyclotransferase)	NA	PREDICTED: glutaminyl-peptide cyclotransferase-like isoform X1 [Nicotiana sylvestris]	5.59202	6.96396	7.46364	2.93598	3.61486	2.94373
107763882	LOC107763882	XM_016582391.1	GO:0004040(amidase activity);GO:0005524(ATP binding);GO:0005739(mitochondrion);GO:0006412(translation);GO:0009507(chloroplast);GO:0009570(chloroplast stroma);GO:0030956(glutamyl-tRNA(Gln) amidotransferase complex);GO:0050567(glutaminyl-tRNA synthase (glutamine-hydrolyzing) activity)	00970(Aminoacyl-tRNA biosynthesis);01100(Metabolic pathways)	PREDICTED: glutamyl-tRNA(Gln) amidotransferase subunit A, chloroplastic/mitochondrial-like, partial [Nicotiana tomentosiformis]	2.72478	1.40802	1.81846	5.22973	2.59837	5.17681
107810720	LOC107810720	XM_016635531.1	GO:0005515(protein binding);GO:0005634(nucleus);GO:0005737(cytoplasm);GO:0009055(electron transfer activity);GO:0009751(response to salicylic acid);GO:0009863(salicylic acid mediated signaling pathway);GO:0009867(jasmonic acid mediated signaling pathway);GO:0015035(protein disulfide oxidoreductase activity);GO:0045454(cell redox homeostasis)	NA	PREDICTED: glutaredoxin-C9-like [Nicotiana sylvestris]	2.49622	4.48679	2.52143	0.03314	0.040444	0.376123
107800971	LOC107800971	XM_016624239.1	GO:0005515(protein binding);GO:0005634(nucleus);GO:0005737(cytoplasm);GO:0009055(electron transfer activity);GO:0009751(response to salicylic acid);GO:0009863(salicylic acid mediated signaling pathway);GO:0009867(jasmonic acid mediated signaling pathway);GO:0015035(protein disulfide oxidoreductase activity);GO:0045454(cell redox homeostasis)	NA	PREDICTED: glutaredoxin-C9-like [Nicotiana tomentosiformis]	3.59531	4.48361	4.87939	0.91545	0.192431	1.21626
107828221	LOC107828221	XM_016655504.1;XM_016655501.1;XM_016655500.1;XM_016655505.1;XM_016655502.1;XM_016655503.1	GO:0042802(identical protein binding);GO:0042802(identical protein binding)	NA	PREDICTED: glutathione S-transferase omega-like 2 isoform X1 [Nicotiana sylvestris]	6.52824	13.376	15.6844	4.55833	5.00975	6.2276
107771506	LOC107771506	XM_016590881.1	GO:0004364(glutathione transferase activity);GO:0005737(cytoplasm);GO:0006749(glutathione metabolic process);GO:0009407(toxin catabolic process)	00480(Glutathione metabolism);01100(Metabolic pathways)	PREDICTED: glutathione S-transferase U10-like [Nicotiana sylvestris]	2.28644	10.6251	14.0805	0.590918	0.77711	0.844351
107824401	LOC107824401	XM_016651147.1	GO:0004364(glutathione transferase activity);GO:0005737(cytoplasm);GO:0006749(glutathione metabolic process);GO:0009407(toxin catabolic process)	00480(Glutathione metabolism);01100(Metabolic pathways)	PREDICTED: glutathione S-transferase U25-like [Nicotiana tabacum]	2.31201	3.85848	2.81541	0.884379	1.00665	1.23645
107827765	LOC107827765	XM_016654964.1	GO:0004364(glutathione transferase activity);GO:0005737(cytoplasm);GO:0006749(glutathione metabolic process);GO:0009407(toxin catabolic process)	00480(Glutathione metabolism);01100(Metabolic pathways)	PREDICTED: glutathione S-transferase U7-like [Nicotiana tomentosiformis]	4.14067	3.56696	3.29288	1.40937	1.5304	1.57722
107771507	LOC107771507	XM_016590882.1	GO:0004364(glutathione transferase activity);GO:0005737(cytoplasm);GO:0006749(glutathione metabolic process);GO:0009407(toxin catabolic process)	00480(Glutathione metabolism);01100(Metabolic pathways)	PREDICTED: glutathione S-transferase U9-like [Nicotiana sylvestris]	1.67946	6.1776	5.08891	0.555534	0.400854	0.445334
107831351	LOC107831351	XM_016659115.1	GO:0004364(glutathione transferase activity);GO:0005737(cytoplasm);GO:0006749(glutathione metabolic process)	00480(Glutathione metabolism);01100(Metabolic pathways)	PREDICTED: glutathione S-transferase-like [Nicotiana sylvestris]	9.0905	8.48986	7.35571	20.1145	16.5902	19.0808
107779739	LOC107779739	XM_016600219.1	GO:0004364(glutathione transferase activity);GO:0005737(cytoplasm);GO:0006749(glutathione metabolic process)	00480(Glutathione metabolism);01100(Metabolic pathways)	PREDICTED: glutathione S-transferase-like [Nicotiana tomentosiformis]	4.87324	6.47398	3.37109	12.3622	5.78963	12.0876
107777621	LOC107777621	XM_016597679.1	GO:0004364(glutathione transferase activity);GO:0005737(cytoplasm);GO:0006749(glutathione metabolic process);GO:0009407(toxin catabolic process)	00480(Glutathione metabolism);01100(Metabolic pathways)	PREDICTED: glutathione transferase GST 23-like [Nicotiana sylvestris]	7.22349	25.5796	23.5992	1.05026	1.52708	2.68048
107787089	LOC107787089	XM_016608608.1	GO:0010143(cutin biosynthetic process);GO:0016020(membrane);GO:0016311(dephosphorylation);GO:0016791(phosphatase activity);GO:0090447(glycerol-3-phosphate 2-O-acyltransferase activity)	00561(Glycerolipid metabolism);00564(Glycerophospholipid metabolism);01100(Metabolic pathways);01110(Biosynthesis of secondary metabolites)	PREDICTED: glycerol-3-phosphate 2-O-acyltransferase 4-like [Nicotiana tabacum]	10.3478	5.99081	3.75599	18.7497	6.60701	16.051
107785753	LOC107785753	XM_016607125.1	GO:0004367(glycerol-3-phosphate dehydrogenase [NAD+] activity);GO:0005975(carbohydrate metabolic process);GO:0006072(glycerol-3-phosphate metabolic process);GO:0006650(glycerophospholipid metabolic process);GO:0008654(phospholipid biosynthetic process);GO:0009331(glycerol-3-phosphate dehydrogenase complex);GO:0009507(chloroplast);GO:0042803(protein homodimerization activity);GO:0046167(glycerol-3…	00564(Glycerophospholipid metabolism);01110(Biosynthesis of secondary metabolites)	PREDICTED: glycerol-3-phosphate dehydrogenase [NAD(+)]-like [Nicotiana tabacum]	3.74116	1.5234	2.76192	8.74891	5.03258	8.57819
107827125	LOC107827125	XM_016654199.1	GO:0004367(glycerol-3-phosphate dehydrogenase [NAD+] activity);GO:0005975(carbohydrate metabolic process);GO:0006072(glycerol-3-phosphate metabolic process);GO:0006650(glycerophospholipid metabolic process);GO:0008654(phospholipid biosynthetic process);GO:0009331(glycerol-3-phosphate dehydrogenase complex);GO:0009507(chloroplast);GO:0042803(protein homodimerization activity);GO:0046167(glycerol-3…	00564(Glycerophospholipid metabolism);01110(Biosynthesis of secondary metabolites)	PREDICTED: glycerol-3-phosphate dehydrogenase [NAD(+)]-like [Nicotiana tabacum]	2.64825	1.79685	1.6493	5.00469	3.98161	5.50332
107795620	LOC107795620	XM_016618281.1	GO:0008889(glycerophosphodiester phosphodiesterase activity);GO:0030643(cellular phosphate ion homeostasis);GO:0046475(glycerophospholipid catabolic process)	00564(Glycerophospholipid metabolism)	PREDICTED: glycerophosphodiester phosphodiesterase GDPD1, chloroplastic-like [Nicotiana tomentosiformis]	0.449277	0.818845	1.12426	2.76496	0.60012	2.86125
107831948	LOC107831948	XM_016659743.1	NA	NA	PREDICTED: glycine-rich cell wall structural protein 1-like [Nicotiana sylvestris]	21.7348	26.9821	35.6266	12.6185	8.62215	10.2765
107828884	LOC107828884	XM_016656272.1	NA	NA	PREDICTED: glycine-rich cell wall structural protein 2-like [Nicotiana sylvestris]	20.6582	27.0712	28.6834	7.20901	10.2843	8.82998
107760307	LOC107760307	XM_016578341.1	NA	NA	PREDICTED: glycine-rich cell wall structural protein-like [Nicotiana tabacum]	0.980578	0.219348	0.023692	25.6109	0.446145	40.7688
107764783	LOC107764783	XM_016583381.1	NA	NA	PREDICTED: glycine-rich cell wall structural protein-like [Nicotiana tabacum]	0.209888	0.374765	0.415462	0.711707	1.08165	1.49104
107818395	LOC107818395	XM_016644398.1;XM_016644397.1;XM_016644399.1	NA	NA	PREDICTED: glycine-rich cell wall structural protein-like isoform X2 [Nicotiana tomentosiformis];PREDICTED: glycine-rich cell wall structural protein-like isoform X1 [Nicotiana tomentosiformis];PREDICTED: glycine-rich cell wall structural protein-like isoform X3 [Nicotiana tomentosiformis]	19.599	13.0672	17.1405	35.7185	26.0989	45.9744
107793330	LOC107793330	XM_016615653.1	GO:0003677(DNA binding);GO:0005634(nucleus);GO:0005737(cytoplasm);GO:0005886(plasma membrane);GO:0006970(response to osmotic stress);GO:0009738(abscisic acid-activated signaling pathway)	NA	PREDICTED: glycine-rich domain-containing protein 1-like [Nicotiana tomentosiformis]	66.3219	129.479	158.347	36.8412	58.014	54.7956
107764218	LOC107764218	XM_016582769.1	GO:0005737(cytoplasm);GO:0009734(auxin-activated signaling pathway);GO:0010928(regulation of auxin mediated signaling pathway);GO:0071470(cellular response to osmotic stress);GO:2000028(regulation of photoperiodism, flowering)	NA	PREDICTED: glycine-rich domain-containing protein 2-like [Nicotiana tabacum]	1.36197	2.68262	2.4681	0.679835	0.508115	1.16892
107827814	LOC107827814	XM_016655013.1	NA	NA	PREDICTED: glycine-rich protein 3 short isoform-like [Nicotiana tabacum]	1.47187	21.8726	10.3372	0.173217	0.329495	0.155496
107814975	LOC107814975	XM_016640475.1	NA	NA	PREDICTED: glycine-rich protein-like [Nicotiana tabacum]	19.5194	179.36	146.819	11.5658	15.6591	13.3884
107827673	LOC107827673	XM_016654857.1	NA	NA	PREDICTED: glycine-rich protein-like [Nicotiana tabacum]	344.625	775.963	822.148	51.1563	212.913	77.9627
107818396	LOC107818396	XM_016644400.1	NA	NA	PREDICTED: glycine-rich protein-like [Nicotiana tomentosiformis]	3.10932	4.6367	3.57912	9.10792	6.81196	14.391
107818393	LOC107818393	XM_016644395.1	NA	NA	PREDICTED: glycine-rich RNA-binding protein 8-like [Nicotiana tabacum]	3.9574	2.4017	3.72766	11.9907	7.99005	11.843
107784861	LOC107784861	XM_016606050.1	GO:0000380(alternative mRNA splicing, via spliceosome);GO:0003690(double-stranded DNA binding);GO:0003697(single-stranded DNA binding);GO:0003723(RNA binding);GO:0003729(mRNA binding);GO:0005515(protein binding);GO:0005634(nucleus);GO:0005737(cytoplasm);GO:0005739(mitochondrion);GO:0005777(peroxisome);GO:0005829(cytosol);GO:0006406(mRNA export from nucleus);GO:0006970(response to osmotic stress);…	NA	PREDICTED: glycine-rich RNA-binding protein-like [Nicotiana sylvestris]	259.247	531.86	616.837	168.64	266.252	175.645
107800679	LOC107800679	XM_016623905.1	GO:0000380(alternative mRNA splicing, via spliceosome);GO:0003690(double-stranded DNA binding);GO:0003697(single-stranded DNA binding);GO:0003723(RNA binding);GO:0003729(mRNA binding);GO:0005515(protein binding);GO:0005634(nucleus);GO:0005737(cytoplasm);GO:0005739(mitochondrion);GO:0005777(peroxisome);GO:0005829(cytosol);GO:0006406(mRNA export from nucleus);GO:0006970(response to osmotic stress);…	NA	PREDICTED: glycine-rich RNA-binding protein-like [Nicotiana sylvestris]	783.495	1683.37	2028.95	499.383	876.643	582.391
107760024	LOC107760024	XM_016578041.1;XM_016578042.1	GO:0000380(alternative mRNA splicing, via spliceosome);GO:0003690(double-stranded DNA binding);GO:0003697(single-stranded DNA binding);GO:0003723(RNA binding);GO:0003729(mRNA binding);GO:0005515(protein binding);GO:0005634(nucleus);GO:0005737(cytoplasm);GO:0005739(mitochondrion);GO:0005777(peroxisome);GO:0005829(cytosol);GO:0006406(mRNA export from nucleus);GO:0006970(response to osmotic stress);…	NA	PREDICTED: glycine-rich RNA-binding protein-like isoform X1 [Nicotiana tabacum];PREDICTED: glycine-rich RNA-binding protein-like isoform X3 [Nicotiana tomentosiformis]	75.4628	210.418	229.509	65.6407	71.3902	84.1846
107795042	LOC107795042	XM_016617610.1	GO:0000380(alternative mRNA splicing, via spliceosome);GO:0003690(double-stranded DNA binding);GO:0003697(single-stranded DNA binding);GO:0003723(RNA binding);GO:0003729(mRNA binding);GO:0005515(protein binding);GO:0005634(nucleus);GO:0005737(cytoplasm);GO:0005739(mitochondrion);GO:0005777(peroxisome);GO:0005829(cytosol);GO:0006406(mRNA export from nucleus);GO:0006970(response to osmotic stress);…	NA	PREDICTED: glycine-rich RNA-binding protein-like isoform X1 [Nicotiana tomentosiformis]	941.954	1729.7	1974.01	664.413	847.173	693.965
107774347	LOC107774347	XR_001645476.1	GO:0004820(glycine-tRNA ligase activity);GO:0005737(cytoplasm);GO:0006426(glycyl-tRNA aminoacylation)	NA	PREDICTED: glycine--tRNA ligase 1, mitochondrial-like [Nicotiana sylvestris]	23.6636	39.9969	41.315	10.9109	18.4019	16.4634
107808379	LOC107808379	XM_016632892.1	GO:0005515(protein binding);GO:0005524(ATP binding);GO:0005634(nucleus);GO:0006351(transcription, DNA-templated);GO:0006355(regulation of transcription, DNA-templated);GO:0009624(response to nematode);GO:0019760(glucosinolate metabolic process);GO:0043565(sequence-specific DNA binding);GO:0048364(root development);GO:0048366(leaf development);GO:0061062(regulation of nematode larval development)	NA	PREDICTED: growth-regulating factor 1-like [Nicotiana sylvestris]	1.01928	1.02354	0.559739	3.54813	1.14464	4.01163
107764760	LOC107764760	XM_016583362.1	GO:0005515(protein binding);GO:0005524(ATP binding);GO:0005634(nucleus);GO:0006351(transcription, DNA-templated);GO:0006355(regulation of transcription, DNA-templated);GO:0009624(response to nematode);GO:0019760(glucosinolate metabolic process);GO:0043565(sequence-specific DNA binding);GO:0048364(root development);GO:0048366(leaf development);GO:0061062(regulation of nematode larval development)	NA	PREDICTED: growth-regulating factor 1-like [Nicotiana tabacum]	3.05309	1.8606	1.75978	5.87207	2.05775	5.81895
107772538	LOC107772538	XM_016592039.1	GO:0004674(protein serine/threonine kinase activity);GO:0005886(plasma membrane);GO:0006468(protein phosphorylation);GO:0009506(plasmodesma);GO:0031625(ubiquitin protein ligase binding);GO:0045087(innate immune response)	NA	PREDICTED: G-type lectin S-receptor-like serine/threonine-protein kinase At1g11300 [Nicotiana tabacum]	0.232387	2.54852	1.98945	0.078257	0.182295	0.086277
107832186	LOC107832186	XM_016659999.1	GO:0004674(protein serine/threonine kinase activity);GO:0005886(plasma membrane);GO:0006468(protein phosphorylation)	NA	PREDICTED: G-type lectin S-receptor-like serine/threonine-protein kinase At1g34300 [Nicotiana sylvestris]	3.21052	3.22996	4.04283	1.1998	0.805678	0.96662
107782006	LOC107782006	XM_016602840.1	GO:0004674(protein serine/threonine kinase activity);GO:0005886(plasma membrane);GO:0006468(protein phosphorylation)	NA	PREDICTED: G-type lectin S-receptor-like serine/threonine-protein kinase At1g34300 [Nicotiana tabacum]	1.00841	1.6882	1.6002	0.790849	0.248193	0.509638
gene-LOC107791548	LOC107791548	gene-LOC107791548	GO:0004674(protein serine/threonine kinase activity);GO:0005886(plasma membrane);GO:0006468(protein phosphorylation);GO:0006952(defense response);GO:0009506(plasmodesma)	NA	PREDICTED: G-type lectin S-receptor-like serine/threonine-protein kinase At4g03230 isoform X1 [Nicotiana tabacum]	1.32702	1.29267	1.53579	0.303777	0.43127	0.463478
107812342	LOC107812342	XM_016637397.1;XM_016637398.1;XM_016637399.1	GO:0004674(protein serine/threonine kinase activity);GO:0005886(plasma membrane);GO:0006468(protein phosphorylation);GO:0006952(defense response);GO:0009506(plasmodesma);GO:0009506(plasmodesma)	NA	PREDICTED: G-type lectin S-receptor-like serine/threonine-protein kinase At4g03230 isoform X1 [Nicotiana tabacum];PREDICTED: G-type lectin S-receptor-like serine/threonine-protein kinase At4g03230 isoform X2 [Nicotiana tabacum]	1.41973	2.64051	2.59157	0.0688863	0.329251	0.204321
107797402	LOC107797402	XM_016620286.1;XM_016620289.1;XM_016620288.1	GO:0004674(protein serine/threonine kinase activity);GO:0005886(plasma membrane);GO:0006468(protein phosphorylation);GO:0006952(defense response);GO:0009506(plasmodesma);GO:0009506(plasmodesma)	NA	PREDICTED: G-type lectin S-receptor-like serine/threonine-protein kinase At4g03230 isoform X1 [Nicotiana tabacum];PREDICTED: G-type lectin S-receptor-like serine/threonine-protein kinase At4g03230 isoform X3 [Nicotiana tabacum];PREDICTED: G-type lectin S-receptor-like serine/threonine-protein kinase At4g03230 isoform X2 [Nicotiana tabacum]	4.10847	3.74913	3.84729	0.376348	0.519225	0.548923
107778966	LOC107778966	XM_016599294.1	GO:0004674(protein serine/threonine kinase activity);GO:0005886(plasma membrane);GO:0006468(protein phosphorylation);GO:0006952(defense response);GO:0009506(plasmodesma)	NA	PREDICTED: G-type lectin S-receptor-like serine/threonine-protein kinase At4g27290 [Nicotiana sylvestris]	4.14398	5.72577	4.88288	1.3305	1.73482	1.51501
107776264	LOC107776264	XM_016596140.1	GO:0004674(protein serine/threonine kinase activity);GO:0005886(plasma membrane);GO:0006468(protein phosphorylation);GO:0006952(defense response);GO:0009506(plasmodesma)	NA	PREDICTED: G-type lectin S-receptor-like serine/threonine-protein kinase At4g27290 [Nicotiana tabacum]	2.75641	5.08158	4.60633	1.83352	1.30343	1.69185
107810787	LOC107810787	XM_016635615.1	GO:0004674(protein serine/threonine kinase activity);GO:0005886(plasma membrane);GO:0006468(protein phosphorylation);GO:0006952(defense response);GO:0009506(plasmodesma)	NA	PREDICTED: G-type lectin S-receptor-like serine/threonine-protein kinase At4g27290 [Nicotiana tabacum]	3.58489	4.96558	5.73296	0.981502	1.49184	2.01254
107831221	LOC107831221	XM_016658969.1	GO:0004674(protein serine/threonine kinase activity);GO:0005886(plasma membrane);GO:0006468(protein phosphorylation);GO:0006952(defense response);GO:0009506(plasmodesma)	NA	PREDICTED: G-type lectin S-receptor-like serine/threonine-protein kinase At4g27290 [Nicotiana tomentosiformis]	0.733884	2.15099	2.43569	0.082766	0.181238	0.281557
107793484	LOC107793484	XM_016615857.1;XM_016615856.1	GO:0004674(protein serine/threonine kinase activity);GO:0005886(plasma membrane);GO:0006468(protein phosphorylation);GO:0006952(defense response);GO:0009506(plasmodesma);GO:0009506(plasmodesma)	NA	PREDICTED: G-type lectin S-receptor-like serine/threonine-protein kinase At4g27290 isoform X1 [Nicotiana tabacum]	1.64959	1.92491	1.9349	0.266759	0.631045	0.440418
107770684	LOC107770684	XM_016590019.1;XM_016590020.1	GO:0004674(protein serine/threonine kinase activity);GO:0005886(plasma membrane);GO:0006468(protein phosphorylation);GO:0006952(defense response);GO:0009506(plasmodesma);GO:0009506(plasmodesma)	NA	PREDICTED: G-type lectin S-receptor-like serine/threonine-protein kinase At4g27290 isoform X1 [Nicotiana tabacum];PREDICTED: G-type lectin S-receptor-like serine/threonine-protein kinase At4g27290 isoform X2 [Nicotiana tabacum]	5.66951	11.4025	9.5771	1.48804	2.93093	2.3462
107781460	LOC107781460	XM_016602159.1;XR_001647017.1;XM_016602160.1	GO:0004674(protein serine/threonine kinase activity);GO:0005886(plasma membrane);GO:0006468(protein phosphorylation);GO:0006952(defense response);GO:0009506(plasmodesma);GO:0009506(plasmodesma)	NA	PREDICTED: G-type lectin S-receptor-like serine/threonine-protein kinase CES101 isoform X1 [Nicotiana sylvestris];PREDICTED: G-type lectin S-receptor-like serine/threonine-protein kinase CES101 isoform X2 [Nicotiana sylvestris]	2.66496	3.15884	2.30465	0.169747	0.203997	0.253897
107774747	LOC107774747	XM_016594389.1;XM_016594387.1;XM_016594386.1;XM_016594388.1	GO:0004674(protein serine/threonine kinase activity);GO:0005886(plasma membrane);GO:0006468(protein phosphorylation);GO:0006952(defense response);GO:0009506(plasmodesma);GO:0009506(plasmodesma)	NA	PREDICTED: G-type lectin S-receptor-like serine/threonine-protein kinase CES101 isoform X4 [Nicotiana tabacum];PREDICTED: G-type lectin S-receptor-like serine/threonine-protein kinase CES101 isoform X2 [Nicotiana tabacum];PREDICTED: G-type lectin S-receptor-like serine/threonine-protein kinase CES101 isoform X1 [Nicotiana tabacum];PREDICTED: G-type lectin S-receptor-like serine/threonine-protein …	1.28529	1.57735	2.13592	0.0667747	0.0332142	0.0140155
107816124	LOC107816124	XM_016641810.1	GO:0004674(protein serine/threonine kinase activity);GO:0005886(plasma membrane);GO:0006468(protein phosphorylation)	NA	PREDICTED: G-type lectin S-receptor-like serine/threonine-protein kinase RLK1 [Nicotiana sylvestris]	0.352371	1.47375	1.308	0.016117	0	0.020813
107773857	LOC107773857	XM_016593284.1	GO:0004674(protein serine/threonine kinase activity);GO:0005886(plasma membrane);GO:0006468(protein phosphorylation)	NA	PREDICTED: G-type lectin S-receptor-like serine/threonine-protein kinase RLK1 [Nicotiana tabacum]	3.91542	4.24293	3.99945	0.692876	1.50785	0.796865
107816912	LOC107816912	XM_016642660.1	GO:0004674(protein serine/threonine kinase activity);GO:0005886(plasma membrane);GO:0006468(protein phosphorylation)	NA	PREDICTED: G-type lectin S-receptor-like serine/threonine-protein kinase RLK1 [Nicotiana tabacum]	1.08229	0.958069	1.35981	0.031266	0.123731	0.129454
gene-LOC107817935	LOC107817935	gene-LOC107817935	GO:0004674(protein serine/threonine kinase activity);GO:0005886(plasma membrane);GO:0006468(protein phosphorylation)	NA	PREDICTED: G-type lectin S-receptor-like serine/threonine-protein kinase RLK1 [Nicotiana tabacum]	0.374159	1.54756	1.36665	0	0	0
107827240	LOC107827240	XM_016654338.1	GO:0004674(protein serine/threonine kinase activity);GO:0005886(plasma membrane);GO:0006468(protein phosphorylation)	NA	PREDICTED: G-type lectin S-receptor-like serine/threonine-protein kinase RLK1 [Nicotiana tabacum]	0.499021	1.54137	1.94139	0	0	0
107831577	LOC107831577	XM_016659361.1	GO:0004674(protein serine/threonine kinase activity);GO:0005886(plasma membrane);GO:0006468(protein phosphorylation)	NA	PREDICTED: G-type lectin S-receptor-like serine/threonine-protein kinase RLK1 [Nicotiana tabacum]	1.42351	1.01463	1.2194	0.267738	0.252732	0.244297
107828142	LOC107828142	XM_016655400.1	GO:0004674(protein serine/threonine kinase activity);GO:0005886(plasma membrane);GO:0006468(protein phosphorylation)	NA	PREDICTED: G-type lectin S-receptor-like serine/threonine-protein kinase RLK1, partial [Nicotiana tabacum]	2.88611	7.58965	9.59949	0.080536	0.044597	0.17365
107765803	LOC107765803	XR_001643513.1	GO:0004674(protein serine/threonine kinase activity);GO:0005886(plasma membrane);GO:0006468(protein phosphorylation);GO:0006952(defense response);GO:0009506(plasmodesma)	NA	PREDICTED: G-type lectin S-receptor-like serine/threonine-protein kinase SD1-1 [Nicotiana tabacum]	2.60903	2.46652	3.02691	0.866325	0.840083	1.15283
107817279	LOC107817279	XM_016643077.1	GO:0004674(protein serine/threonine kinase activity);GO:0005886(plasma membrane);GO:0006468(protein phosphorylation)	NA	PREDICTED: G-type lectin S-receptor-like serine/threonine-protein kinase SD2-5 [Nicotiana tabacum]	0.507724	1.25041	1.57647	0.285938	0.105004	0.457391
107800859	LOC107800859	XM_016624102.1;XM_016624101.1	GO:0004674(protein serine/threonine kinase activity);GO:0005886(plasma membrane);GO:0006468(protein phosphorylation);GO:0006468(protein phosphorylation)	NA	PREDICTED: G-type lectin S-receptor-like serine/threonine-protein kinase SD2-5 isoform X1 [Nicotiana tomentosiformis]	0.754971	1.14937	1.49805	0.125408	0.187063	0.062643
107784677	LOC107784677	XM_016605837.1	GO:0000166(nucleotide binding);GO:0005078(MAP-kinase scaffold activity);GO:0005080(protein kinase C binding);GO:0005634(nucleus);GO:0005737(cytoplasm);GO:0005829(cytosol);GO:0006417(regulation of translation);GO:0007165(signal transduction);GO:0009845(seed germination);GO:0009967(positive regulation of signal transduction);GO:0022626(cytosolic ribosome);GO:0042254(ribosome biogenesis);GO:0048364(…	NA	PREDICTED: guanine nucleotide-binding protein subunit beta-like protein [Nicotiana tomentosiformis]	16.8731	15.6823	20.0131	47.162	18.0918	40.8524
107805407	LOC107805407	XM_016629441.1	GO:0005515(protein binding);GO:0005886(plasma membrane)	NA	PREDICTED: guanine nucleotide-binding protein subunit gamma 2-like [Nicotiana sylvestris]	3.19182	5.04466	4.68818	1.30071	1.65173	1.65418
107784150	LOC107784150	XM_016605224.1;XM_016605225.1	GO:0005524(ATP binding);GO:0005618(cell wall);GO:0005634(nucleus);GO:0005739(mitochondrion);GO:0005774(vacuolar membrane);GO:0005794(Golgi apparatus);GO:0005829(cytosol);GO:0005886(plasma membrane);GO:0006351(transcription, DNA-templated);GO:0006355(regulation of transcription, DNA-templated);GO:0006457(protein folding);GO:0006986(response to unfolded protein);GO:0009266(response to temperature s…	03040(Spliceosome);04141(Protein processing in endoplasmic reticulum);04144(Endocytosis);04144(Endocytosis)	PREDICTED: heat shock cognate 70 kDa protein 2-like isoform X1 [Nicotiana tabacum];PREDICTED: heat shock cognate 70 kDa protein 2-like isoform X2 [Nicotiana tabacum]	2.11371	0.972557	1.27343	0.436294	0.341481	0.546291
107810899	LOC107810899	XM_016635732.1	GO:0005634(nucleus)	NA	PREDICTED: heat shock factor protein HSF24 [Nicotiana sylvestris]	4.46066	11.2361	12.369	2.38095	3.05145	3.12055
107788863	LOC107788863	XM_016610627.1	GO:0005515(protein binding);GO:0005524(ATP binding);GO:0005739(mitochondrion);GO:0005774(vacuolar membrane);GO:0005829(cytosol);GO:0006457(protein folding);GO:0009408(response to heat);GO:0009414(response to water deprivation);GO:0009507(chloroplast);GO:0009536(plastid);GO:0009570(chloroplast stroma);GO:0009651(response to salt stress);GO:0009704(de-etiolation);GO:0009793(embryo development endin…	04141(Protein processing in endoplasmic reticulum);04626(Plant-pathogen interaction)	PREDICTED: heat shock protein 90-5, chloroplastic-like [Nicotiana tabacum]	3.76724	5.72943	7.42322	15.5584	8.53135	15.4153
107797756	LOC107797756	XM_016620680.1	GO:0005515(protein binding);GO:0005524(ATP binding);GO:0005739(mitochondrion);GO:0005774(vacuolar membrane);GO:0005829(cytosol);GO:0006457(protein folding);GO:0009408(response to heat);GO:0009414(response to water deprivation);GO:0009507(chloroplast);GO:0009536(plastid);GO:0009570(chloroplast stroma);GO:0009651(response to salt stress);GO:0009704(de-etiolation);GO:0009793(embryo development endin…	04141(Protein processing in endoplasmic reticulum);04626(Plant-pathogen interaction)	PREDICTED: heat shock protein 90-5, chloroplastic-like [Nicotiana tabacum]	3.11322	4.72245	4.49563	10.8	5.89858	9.32455
107779435	LOC107779435	XM_016599867.1	GO:0000302(response to reactive oxygen species);GO:0003677(DNA binding);GO:0003700(DNA binding transcription factor activity);GO:0005515(protein binding);GO:0005634(nucleus);GO:0005737(cytoplasm);GO:0006351(transcription, DNA-templated);GO:0006355(regulation of transcription, DNA-templated);GO:0010200(response to chitin);GO:0042803(protein homodimerization activity);GO:0043565(sequence-specific D…	NA	PREDICTED: heat stress transcription factor A-4b-like [Nicotiana tabacum]	0.89768	1.80885	1.23654	0.103114	0.087664	0.270987
107760270	LOC107760270	XM_016578297.1	GO:0003677(DNA binding);GO:0003700(DNA binding transcription factor activity);GO:0005634(nucleus);GO:0005737(cytoplasm);GO:0006351(transcription, DNA-templated);GO:0006355(regulation of transcription, DNA-templated);GO:0043565(sequence-specific DNA binding)	NA	PREDICTED: heat stress transcription factor A-6b-like [Nicotiana sylvestris]	2.03883	5.18357	5.44655	0.951205	1.69712	0.759063
107823160	LOC107823160	XM_016649757.1	GO:0003677(DNA binding);GO:0003700(DNA binding transcription factor activity);GO:0005634(nucleus);GO:0005737(cytoplasm);GO:0006351(transcription, DNA-templated);GO:0006355(regulation of transcription, DNA-templated);GO:0043565(sequence-specific DNA binding)	NA	PREDICTED: heat stress transcription factor A-8 [Nicotiana sylvestris]	3.68851	5.27325	4.90181	2.16452	2.08574	2.61225
107800375	LOC107800375	XM_016623539.1	GO:0003677(DNA binding);GO:0003700(DNA binding transcription factor activity);GO:0005515(protein binding);GO:0005634(nucleus);GO:0005737(cytoplasm);GO:0006351(transcription, DNA-templated);GO:0006355(regulation of transcription, DNA-templated);GO:0034605(cellular response to heat);GO:0043565(sequence-specific DNA binding);GO:0046686(response to cadmium ion)	NA	PREDICTED: heat stress transcription factor B-3 [Nicotiana tomentosiformis]	0.390997	2.40156	1.26286	0	0	0
107831388	LOC107831388	XM_016659149.1	GO:0003677(DNA binding);GO:0003700(DNA binding transcription factor activity);GO:0005515(protein binding);GO:0005634(nucleus);GO:0005737(cytoplasm);GO:0006351(transcription, DNA-templated);GO:0006355(regulation of transcription, DNA-templated);GO:0034605(cellular response to heat);GO:0043565(sequence-specific DNA binding);GO:0046686(response to cadmium ion)	NA	PREDICTED: heat stress transcription factor B-3-like [Nicotiana sylvestris]	4.02644	9.69521	6.4941	0.658282	1.34385	1.5837
107796263	LOC107796263	XM_016619013.1	GO:0005737(cytoplasm);GO:0030001(metal ion transport);GO:0046914(transition metal ion binding);GO:0046916(cellular transition metal ion homeostasis)	NA	PREDICTED: heavy metal-associated isoprenylated plant protein 3-like [Nicotiana tabacum]	0.634104	0.504341	0.754206	2.17338	1.12418	4.40192
107804342	LOC107804342	XM_016628226.1	GO:0005737(cytoplasm);GO:0030001(metal ion transport);GO:0046914(transition metal ion binding);GO:0046916(cellular transition metal ion homeostasis)	NA	PREDICTED: heavy metal-associated isoprenylated plant protein 3-like [Nicotiana tabacum]	0.305773	0	0.276399	1.75864	0.409606	1.40886
107804413	LOC107804413	XM_016628298.1	GO:0005737(cytoplasm);GO:0030001(metal ion transport);GO:0046914(transition metal ion binding);GO:0046916(cellular transition metal ion homeostasis)	NA	PREDICTED: heavy metal-associated isoprenylated plant protein 3-like [Nicotiana tabacum]	2.04214	9.44037	7.77429	2.03005	2.19447	2.17403
107819987	LOC107819987	XM_016646185.1	GO:0005737(cytoplasm);GO:0030001(metal ion transport);GO:0046914(transition metal ion binding);GO:0046916(cellular transition metal ion homeostasis)	NA	PREDICTED: heavy metal-associated isoprenylated plant protein 3-like [Nicotiana tabacum]	0.483011	0.524159	0.964683	2.06596	0.601694	2.4576
107823813	LOC107823813	XM_016650522.1	GO:0005737(cytoplasm);GO:0030001(metal ion transport);GO:0046914(transition metal ion binding);GO:0046916(cellular transition metal ion homeostasis)	NA	PREDICTED: heavy metal-associated isoprenylated plant protein 3-like [Nicotiana tabacum]	7.34721	26.996	21.5942	2.0812	5.95679	5.23504
107806307	LOC107806307	XM_016630443.1	GO:0005737(cytoplasm);GO:0030001(metal ion transport);GO:0046914(transition metal ion binding);GO:0046916(cellular transition metal ion homeostasis)	NA	PREDICTED: heavy metal-associated isoprenylated plant protein 3-like [Nicotiana tomentosiformis]	2.14012	7.49341	7.68973	1.32033	1.88593	1.72851
107812849	LOC107812849	XM_016638022.1	GO:0005737(cytoplasm);GO:0030001(metal ion transport);GO:0046914(transition metal ion binding);GO:0046916(cellular transition metal ion homeostasis)	NA	PREDICTED: heavy metal-associated isoprenylated plant protein 3-like isoform X1 [Nicotiana tomentosiformis]	31.4866	71.6798	69.3017	23.6963	26.5096	17.4623
107827132	LOC107827132	XM_016654203.1;XM_016654204.1;XM_016654205.1	GO:0005634(nucleus);GO:0005739(mitochondrion);GO:0008150(biological_process);GO:0016021(integral component of membrane);GO:0016740(transferase activity);GO:0016740(transferase activity)	00531(Glycosaminoglycan degradation);01100(Metabolic pathways);01100(Metabolic pathways)	PREDICTED: heparan-alpha-glucosaminide N-acetyltransferase-like isoform X1 [Nicotiana tabacum];PREDICTED: heparan-alpha-glucosaminide N-acetyltransferase-like isoform X2 [Nicotiana tabacum]	5.05758	4.39391	3.88003	2.0655	2.35619	1.53837
107821994	LOC107821994	XM_016648490.1	GO:0004568(chitinase activity);GO:0005576(extracellular region);GO:0006032(chitin catabolic process);GO:0008061(chitin binding)	00520(Amino sugar and nucleotide sugar metabolism);01100(Metabolic pathways)	PREDICTED: hevamine-A [Nicotiana tomentosiformis]	4.71441	8.84067	6.35173	3.6494	2.7615	2.79612
107789141	LOC107789141	XM_016610918.1	GO:0005351(carbohydrate:proton symporter activity);GO:0005355(glucose transmembrane transporter activity);GO:0005887(integral component of plasma membrane);GO:0046323(glucose import)	NA	PREDICTED: hexose carrier protein HEX6-like [Nicotiana sylvestris]	7.85677	9.81183	8.6014	2.40532	3.96619	3.37066
107789142	LOC107789142	XM_016610919.1	GO:0005351(carbohydrate:proton symporter activity);GO:0005355(glucose transmembrane transporter activity);GO:0005887(integral component of plasma membrane);GO:0046323(glucose import)	NA	PREDICTED: hexose carrier protein HEX6-like [Nicotiana sylvestris]	3.25931	3.15261	5.35227	1.6117	1.65917	1.82925
107760992	LOC107760992	XM_016579144.1	GO:0005351(carbohydrate:proton symporter activity);GO:0005355(glucose transmembrane transporter activity);GO:0005887(integral component of plasma membrane);GO:0046323(glucose import)	NA	PREDICTED: hexose carrier protein HEX6-like [Nicotiana tabacum]	4.68526	5.37437	4.86398	1.2852	1.94508	1.8564
107760993	LOC107760993	XM_016579146.1	GO:0005351(carbohydrate:proton symporter activity);GO:0005355(glucose transmembrane transporter activity);GO:0005887(integral component of plasma membrane);GO:0046323(glucose import)	NA	PREDICTED: hexose carrier protein HEX6-like [Nicotiana tabacum]	1.12184	1.01925	1.77516	0.345676	0.483562	0.349633
107793871	LOC107793871	XM_016616312.1	GO:0000741(karyogamy);GO:0003677(DNA binding);GO:0003700(DNA binding transcription factor activity);GO:0005634(nucleus);GO:0010197(polar nucleus fusion)	NA	PREDICTED: high mobility group B protein 7-like [Nicotiana tabacum]	2.94884	0.380721	1.08882	8.48483	2.07733	6.63136
107812071	LOC107812071	XM_016637107.1	GO:0005886(plasma membrane);GO:0016491(oxidoreductase activity);GO:0031225(anchored component of membrane);GO:0046658(anchored component of plasma membrane);GO:0055114(oxidation-reduction process)	NA	PREDICTED: HIPL1 protein-like [Nicotiana tabacum]	5.07734	9.41389	8.57262	2.6623	2.97602	3.65316
107832200	LOC107832200	XM_016660015.1;XM_016660013.1;XM_016660014.1	GO:0000155(phosphorelay sensor kinase activity);GO:0000160(phosphorelay signal transduction system);GO:0004673(protein histidine kinase activity);GO:0004721(phosphoprotein phosphatase activity);GO:0005034(osmosensor activity);GO:0005515(protein binding);GO:0005783(endoplasmic reticulum);GO:0005789(endoplasmic reticulum membrane);GO:0005886(plasma membrane);GO:0006468(protein phosphorylation);GO:0…	04075(Plant hormone signal transduction);04075(Plant hormone signal transduction)	PREDICTED: histidine kinase 4-like isoform X1 [Nicotiana tabacum];PREDICTED: histidine kinase 4-like isoform X2 [Nicotiana tabacum]	1.40816	0.70703	1.40054	3.77103	1.28224	2.53313
107814561	LOC107814561	XM_016640000.1	GO:0000790(nuclear chromatin);GO:0003677(DNA binding);GO:0006342(chromatin silencing)	NA	PREDICTED: histone H2A.1 [Nicotiana tomentosiformis]	18.0116	3.86119	8.1898	66.6348	22.5544	60.5424
107821366	LOC107821366	XR_001656119.1	GO:0000790(nuclear chromatin);GO:0003677(DNA binding);GO:0006342(chromatin silencing)	NA	PREDICTED: histone H2A-like [Nicotiana tomentosiformis]	9.82718	2.01021	6.57372	35.6262	10.5066	27.1422
107800861	LOC107800861	XM_016624108.1	GO:0000790(nuclear chromatin);GO:0003677(DNA binding);GO:0006342(chromatin silencing)	NA	PREDICTED: histone H2AX-like [Nicotiana tabacum]	1.28745	0.125144	0.773682	7.43718	1.67163	7.63535
107802330	LOC107802330	XM_016625802.1	GO:0000788(nuclear nucleosome);GO:0003677(DNA binding);GO:0006334(nucleosome assembly)	NA	PREDICTED: histone H2B [Solanum tuberosum]	6.60478	4.77344	5.12649	25.451	7.63518	24.0812
107817295	LOC107817295	XM_016643095.1	GO:0000788(nuclear nucleosome);GO:0003677(DNA binding);GO:0006334(nucleosome assembly)	NA	PREDICTED: histone H2B.2-like [Nicotiana tomentosiformis]	18.0695	12.8928	14.3495	37.4997	24.2223	33.0168
107771320	LOC107771320	XM_016590670.1	GO:0000788(nuclear nucleosome);GO:0003677(DNA binding);GO:0006334(nucleosome assembly)	NA	PREDICTED: histone H2B.7-like [Nicotiana sylvestris]	9.92295	3.94182	9.35313	28.2714	11.8564	23.681
107807323	LOC107807323	XM_016631680.1	GO:0000788(nuclear nucleosome);GO:0003677(DNA binding);GO:0006334(nucleosome assembly)	NA	PREDICTED: histone H2B-like [Nicotiana sylvestris]	1.27173	0.680473	0.425308	5.57396	1.01619	4.62434
107830072	LOC107830072	XM_016657557.1	GO:0000786(nucleosome);GO:0003677(DNA binding);GO:0005634(nucleus);GO:0046982(protein heterodimerization activity)	NA	PREDICTED: histone H2B-like [Nicotiana sylvestris]	0.847499	0.102795	0.422772	2.97147	0.814142	2.35782
107778382	LOC107778382	XM_016598633.1	GO:0000788(nuclear nucleosome);GO:0003677(DNA binding);GO:0006334(nucleosome assembly)	NA	PREDICTED: histone H2B-like isoform X1 [Nicotiana tomentosiformis]	6.84695	5.78384	4.83191	20.1439	9.20049	16.8042
107775645	LOC107775645	XM_016595394.1	GO:0000786(nucleosome);GO:0003677(DNA binding);GO:0005634(nucleus);GO:0006334(nucleosome assembly);GO:0031492(nucleosomal DNA binding)	NA	PREDICTED: histone H3.2-like [Nicotiana tabacum]	5.8182	0.713733	2.66446	28.3068	6.75789	22.637
107789444	LOC107789444	XM_016611254.1;XM_016611255.1	GO:0003677(DNA binding);GO:0003700(DNA binding transcription factor activity);GO:0005515(protein binding);GO:0005634(nucleus);GO:0005829(cytosol);GO:0006351(transcription, DNA-templated);GO:0006355(regulation of transcription, DNA-templated);GO:0009506(plasmodesma);GO:0048481(plant ovule development);GO:0048481(plant ovule development)	NA	PREDICTED: homeobox protein BEL1 homolog [Nicotiana tabacum]	4.33849	6.7667	5.7189	1.86305	3.00046	2.43627
107781109	LOC107781109	XM_016601752.1;XM_016601753.1	GO:0003677(DNA binding);GO:0003700(DNA binding transcription factor activity);GO:0005634(nucleus);GO:0006351(transcription, DNA-templated);GO:0006355(regulation of transcription, DNA-templated);GO:0008289(lipid binding);GO:0043565(sequence-specific DNA binding);GO:0048497(maintenance of floral organ identity);GO:0048497(maintenance of floral organ identity)	NA	PREDICTED: homeobox-leucine zipper protein ANTHOCYANINLESS 2-like isoform X1 [Nicotiana tabacum]	0.72003	0.466706	0.892297	2.05495	1.06549	1.22353
107787177	LOC107787177	XM_016608710.1;XM_016608711.1	GO:0003677(DNA binding);GO:0003700(DNA binding transcription factor activity);GO:0005634(nucleus);GO:0006351(transcription, DNA-templated);GO:0006355(regulation of transcription, DNA-templated);GO:0043565(sequence-specific DNA binding);GO:0009744(response to sucrose);GO:0009965(leaf morphogenesis);GO:0048826(cotyledon morphogenesis);GO:0080022(primary root development);GO:0080022(primary root dev…	NA	PREDICTED: homeobox-leucine zipper protein ATHB-13-like isoform X1 [Nicotiana tabacum]	4.5275	5.90639	7.92708	2.80389	2.4685	2.99549
107831879	LOC107831879	XM_016659678.1	GO:0003677(DNA binding);GO:0003700(DNA binding transcription factor activity);GO:0005515(protein binding);GO:0005634(nucleus);GO:0006351(transcription, DNA-templated);GO:0006355(regulation of transcription, DNA-templated);GO:0008283(cell proliferation);GO:0009585(red, far-red light phototransduction);GO:0009641(shade avoidance);GO:0009733(response to auxin);GO:0009735(response to cytokinin);GO:00…	NA	PREDICTED: homeobox-leucine zipper protein HAT4-like [Nicotiana sylvestris]	2.85621	6.78646	8.96462	1.52379	1.81555	1.90875
107807172	LOC107807172	XM_016631506.1	GO:0003677(DNA binding);GO:0003700(DNA binding transcription factor activity);GO:0005515(protein binding);GO:0005634(nucleus);GO:0006351(transcription, DNA-templated);GO:0006355(regulation of transcription, DNA-templated);GO:0008283(cell proliferation);GO:0009585(red, far-red light phototransduction);GO:0009641(shade avoidance);GO:0009733(response to auxin);GO:0009735(response to cytokinin);GO:00…	NA	PREDICTED: homeobox-leucine zipper protein HAT4-like [Nicotiana tabacum]	2.63462	3.66146	4.28942	1.3689	1.04823	1.83684
107772601	LOC107772601	XM_016592096.1	GO:0003677(DNA binding);GO:0003700(DNA binding transcription factor activity);GO:0005515(protein binding);GO:0005634(nucleus);GO:0006351(transcription, DNA-templated);GO:0006355(regulation of transcription, DNA-templated);GO:0008283(cell proliferation);GO:0009585(red, far-red light phototransduction);GO:0009641(shade avoidance);GO:0009733(response to auxin);GO:0009735(response to cytokinin);GO:00…	NA	PREDICTED: homeobox-leucine zipper protein HAT4-like [Nicotiana tomentosiformis]	5.50055	4.24459	4.20535	8.31782	8.38052	11.9521
107785179	LOC107785179	XM_016606419.1	GO:0003677(DNA binding);GO:0003700(DNA binding transcription factor activity);GO:0005515(protein binding);GO:0005634(nucleus);GO:0006351(transcription, DNA-templated);GO:0006355(regulation of transcription, DNA-templated);GO:0009414(response to water deprivation);GO:0009738(abscisic acid-activated signaling pathway);GO:0009788(negative regulation of abscisic acid-activated signaling pathway);GO:0…	NA	PREDICTED: homeobox-leucine zipper protein HAT5-like [Nicotiana sylvestris]	2.56561	6.99057	6.31061	1.20769	1.935	1.955
107814013	LOC107814013	XM_016639336.1;XM_016639337.1	GO:0003677(DNA binding);GO:0003700(DNA binding transcription factor activity);GO:0005515(protein binding);GO:0005634(nucleus);GO:0006351(transcription, DNA-templated);GO:0006355(regulation of transcription, DNA-templated);GO:0008289(lipid binding);GO:0009845(seed germination);GO:0009913(epidermal cell differentiation);GO:0043565(sequence-specific DNA binding);GO:0048497(maintenance of floral orga…	NA	PREDICTED: homeobox-leucine zipper protein HDG5-like isoform X1 [Nicotiana tabacum];PREDICTED: homeobox-leucine zipper protein HDG5-like isoform X2 [Nicotiana tabacum]	1.33364	0.679888	0.99748	2.53433	1.32535	2.48549
107775556	LOC107775556	XM_016595303.1;XM_016595305.1;XM_016595304.1	GO:0003677(DNA binding);GO:0003700(DNA binding transcription factor activity);GO:0005515(protein binding);GO:0005634(nucleus);GO:0006351(transcription, DNA-templated);GO:0006355(regulation of transcription, DNA-templated);GO:0008289(lipid binding);GO:0009845(seed germination);GO:0009913(epidermal cell differentiation);GO:0043565(sequence-specific DNA binding);GO:0048497(maintenance of floral orga…	NA	PREDICTED: homeobox-leucine zipper protein ROC3-like [Nicotiana tabacum]	0.699726	0.981478	0.832655	2.22609	0.976436	2.05155
107799272	LOC107799272	XM_016622364.1	GO:0008898(S-adenosylmethionine-homocysteine S-methyltransferase activity);GO:0032259(methylation)	00270(Cysteine and methionine metabolism);01100(Metabolic pathways);01110(Biosynthesis of secondary metabolites)	PREDICTED: homocysteine S-methyltransferase 1 [Nicotiana sylvestris]	0.526885	0.114828	0.289899	1.39381	0.962573	1.09397
107782463	LOC107782463	XM_016603349.1	GO:0009409(response to cold);GO:0016021(integral component of membrane)	NA	PREDICTED: hydrophobic protein RCI2B [Nicotiana sylvestris]	9.18446	4.36033	4.21074	18.1717	6.10389	18.1554
107795311	LOC107795311	XM_016617921.1	GO:0009813(flavonoid biosynthetic process);GO:0043231(intracellular membrane-bounded organelle);GO:0052696(flavonoid glucuronidation);GO:0080043(quercetin 3-O-glucosyltransferase activity);GO:0080044(quercetin 7-O-glucosyltransferase activity)	NA	PREDICTED: hydroquinone glucosyltransferase-like [Nicotiana sylvestris]	12.715	27.82	25.8035	8.111	9.89507	8.61165
107802473	LOC107802473	XM_016625984.1;XM_016625985.1	GO:0005515(protein binding);GO:0005773(vacuole);GO:0005774(vacuolar membrane);GO:0005794(Golgi apparatus);GO:0005829(cytosol);GO:0005886(plasma membrane);GO:0009506(plasmodesma);GO:0016020(membrane);GO:0043424(protein histidine kinase binding);GO:0043424(protein histidine kinase binding)	NA	PREDICTED: hypersensitive-induced response protein 1 [Nicotiana tomentosiformis];PREDICTED: hypersensitive-induced response protein 1-like isoform X1 [Nicotiana tabacum]	14.9564	18.9633	23.3416	6.66731	6.05536	6.99354
107825048	LOC107825048	XM_016651879.1	GO:0005515(protein binding);GO:0005773(vacuole);GO:0005774(vacuolar membrane);GO:0005794(Golgi apparatus);GO:0005829(cytosol);GO:0005886(plasma membrane);GO:0009506(plasmodesma);GO:0016020(membrane);GO:0043424(protein histidine kinase binding)	NA	PREDICTED: hypersensitive-induced response protein 1-like [Nicotiana tabacum]	2.69037	1.51241	6.3488	0.082551	0.4865	0.137116
107794031	LOC107794031	XM_016616485.1	GO:0005515(protein binding);GO:0005773(vacuole);GO:0005774(vacuolar membrane);GO:0005794(Golgi apparatus);GO:0005829(cytosol);GO:0005886(plasma membrane);GO:0009506(plasmodesma);GO:0016020(membrane);GO:0043424(protein histidine kinase binding)	NA	PREDICTED: hypersensitive-induced response protein 1-like isoform X2 [Nicotiana tomentosiformis]	5.14941	7.5586	11.1147	0.668686	0.748119	0.849157
gene-LOC107781679	LOC107781679	gene-LOC107781679	GO:0005635(nuclear envelope);GO:0005829(cytosol);GO:0006606(protein import into nucleus);GO:0007165(signal transduction)	NA	PREDICTED: importin beta-like SAD2 isoform X2 [Nicotiana tomentosiformis]	1.77334	4.7991	3.33655	0.398429	0.970395	0.65672
107783012	LOC107783012	XM_016603967.1	GO:0005737(cytoplasm);GO:0006607(NLS-bearing protein import into nucleus);GO:0006610(ribosomal protein import into nucleus);GO:0008139(nuclear localization sequence binding);GO:0031965(nuclear membrane);GO:0034399(nuclear periphery)	NA	PREDICTED: importin-5-like [Nicotiana tabacum]	5.22128	10.0524	10.9727	3.09128	3.07756	4.10272
107788039	LOC107788039	XM_016609680.1;XM_016609681.1;XM_016609684.1;XM_016609682.1	GO:0005737(cytoplasm);GO:0006607(NLS-bearing protein import into nucleus);GO:0006610(ribosomal protein import into nucleus);GO:0008139(nuclear localization sequence binding);GO:0031965(nuclear membrane);GO:0034399(nuclear periphery);GO:0034399(nuclear periphery)	NA	PREDICTED: importin-5-like isoform X1 [Nicotiana sylvestris];PREDICTED: importin-5-like isoform X2 [Nicotiana sylvestris];PREDICTED: importin-5-like isoform X5 [Nicotiana sylvestris];PREDICTED: importin-5-like isoform X3 [Nicotiana sylvestris]	0.582999	1.46411	1.49207	0.39761	0.371708	0.607086
107804339	LOC107804339	XM_016628218.1;XM_016628220.1;XR_001652245.1;XM_016628222.1;XM_016628224.1;XR_001652244.1;XM_016628221.1;XM_016628216.1;XM_016628219.1;XM_016628217.1;XR_001652243.1	GO:0005737(cytoplasm);GO:0006607(NLS-bearing protein import into nucleus);GO:0006610(ribosomal protein import into nucleus);GO:0008139(nuclear localization sequence binding);GO:0031965(nuclear membrane);GO:0034399(nuclear periphery);GO:0034399(nuclear periphery)	NA	PREDICTED: importin-5-like isoform X1 [Nicotiana tabacum];PREDICTED: importin subunit beta-3-like isoform X4 [Nicotiana tabacum];PREDICTED: importin subunit beta-3-like isoform X6 [Nicotiana tabacum];PREDICTED: importin subunit beta-3-like isoform X7 [Nicotiana tabacum];PREDICTED: importin subunit beta-3-like isoform X5 [Nicotiana tabacum];PREDICTED: importin-5-like isoform X3 [Nicotiana tabacum]	3.0665	4.38108	4.31486	1.60549	1.74191	2.0846
107784226	LOC107784226	XM_016605311.1;XR_001647650.1	GO:0005737(cytoplasm);GO:0006607(NLS-bearing protein import into nucleus);GO:0006610(ribosomal protein import into nucleus);GO:0008139(nuclear localization sequence binding);GO:0031965(nuclear membrane);GO:0034399(nuclear periphery);GO:0034399(nuclear periphery)	NA	PREDICTED: importin-5-like isoform X1 [Nicotiana tabacum];PREDICTED: importin-5-like isoform X1 [Nicotiana tomentosiformis]	2.4786	3.68279	3.92618	1.65109	1.21139	1.91485
107818124	LOC107818124	XR_001655347.1;XM_016644080.1;XR_001655345.1;XM_016644068.1	GO:0005737(cytoplasm);GO:0006607(NLS-bearing protein import into nucleus);GO:0006610(ribosomal protein import into nucleus);GO:0008139(nuclear localization sequence binding);GO:0031965(nuclear membrane);GO:0034399(nuclear periphery);GO:0034399(nuclear periphery)	NA	PREDICTED: importin-5-like isoform X1 [Nicotiana tabacum];PREDICTED: importin-5-like isoform X2 [Nicotiana tabacum]	1.55338	3.88943	3.63546	0.819587	1.02238	0.750285
107785829	LOC107785829	XM_016607213.1	GO:0004672(protein kinase activity);GO:0004674(protein serine/threonine kinase activity);GO:0005524(ATP binding);GO:0005886(plasma membrane);GO:0006468(protein phosphorylation);GO:0007169(transmembrane receptor protein tyrosine kinase signaling pathway);GO:0016021(integral component of membrane)	NA	PREDICTED: inactive leucine-rich repeat receptor-like serine/threonine-protein kinase At1g60630 [Nicotiana sylvestris]	0.729841	0.361743	0.455579	1.21855	0.580492	1.43152
107785937	LOC107785937	XM_016607361.1;XM_016607364.1;XM_016607362.1	GO:0005515(protein binding);GO:0005737(cytoplasm);GO:0009615(response to virus);GO:0030246(carbohydrate binding);GO:0043621(protein self-association);GO:0046741(transport of virus in host, tissue to tissue);GO:0051607(defense response to virus);GO:0051607(defense response to virus)	NA	PREDICTED: inactive protein RESTRICTED TEV MOVEMENT 1-like [Nicotiana tabacum]	9.15083	22.7844	20.2309	5.10278	6.901	8.8728
107816305	LOC107816305	XM_016642003.1	GO:0005524(ATP binding);GO:0005886(plasma membrane);GO:0016021(integral component of membrane);GO:0016301(kinase activity);GO:0016310(phosphorylation)	NA	PREDICTED: inactive receptor-like serine/threonine-protein kinase At2g40270 [Nicotiana tabacum]	7.56012	10.1405	10.9338	4.37732	4.73098	4.67042
107763206	LOC107763206	XM_016581675.1	GO:0004674(protein serine/threonine kinase activity);GO:0005886(plasma membrane);GO:0007166(cell surface receptor signaling pathway)	NA	PREDICTED: inactive serine/threonine-protein kinase At1g67470-like [Nicotiana sylvestris]	2.67131	4.9628	3.96535	0.380339	0.943251	0.530651
107827163	LOC107827163	XM_016654244.1	GO:0000166(nucleotide binding);GO:0005737(cytoplasm);GO:0009117(nucleotide metabolic process);GO:0016462(pyrophosphatase activity);GO:0035529(NADH pyrophosphatase activity);GO:0046872(metal ion binding)	00230(Purine metabolism);01100(Metabolic pathways)	PREDICTED: inosine triphosphate pyrophosphatase-like [Nicotiana tabacum]	0.891249	0.832326	0.837265	2.01432	1.76198	2.02592
107829478	LOC107829478	XM_016656928.1	GO:0016491(oxidoreductase activity);GO:0055114(oxidation-reduction process)	NA	PREDICTED: inositol 2-dehydrogenase 2-like [Nicotiana tabacum]	30.9353	53.1386	43.9367	8.199	15.2393	14.2823
107766502	LOC107766502	XM_016585300.1	GO:0004512(inositol-3-phosphate synthase activity);GO:0005737(cytoplasm);GO:0006021(inositol biosynthetic process);GO:0008654(phospholipid biosynthetic process);GO:0009793(embryo development ending in seed dormancy)	00562(Inositol phosphate metabolism);01100(Metabolic pathways);01110(Biosynthesis of secondary metabolites)	PREDICTED: inositol-3-phosphate synthase [Nicotiana tomentosiformis]	9.27508	7.08203	6.50459	12.6226	15.9483	19.8529
107759316	LOC107759316	XM_016577201.1	GO:0004512(inositol-3-phosphate synthase activity);GO:0005515(protein binding);GO:0005737(cytoplasm);GO:0006021(inositol biosynthetic process);GO:0008654(phospholipid biosynthetic process);GO:0009408(response to heat);GO:0009644(response to high light intensity);GO:0009733(response to auxin);GO:0009793(embryo development ending in seed dormancy);GO:0010264(myo-inositol hexakisphosphate biosynthet…	00562(Inositol phosphate metabolism);01100(Metabolic pathways);01110(Biosynthesis of secondary metabolites)	PREDICTED: inositol-3-phosphate synthase-like [Nicotiana tomentosiformis]	3.55251	3.84632	4.07048	7.50207	7.62679	9.07828
107805112	LOC107805112	XM_016629102.1	GO:0005516(calmodulin binding);GO:0005634(nucleus);GO:0005737(cytoplasm)	NA	PREDICTED: IQ domain-containing protein IQM1-like [Nicotiana tabacum]	4.72663	6.30849	4.4954	2.0348	2.54144	3.06756
107798060	LOC107798060	XM_016621004.1	GO:0009416(response to light stimulus);GO:0009733(response to auxin)	04075(Plant hormone signal transduction)	PREDICTED: jasmonic acid-amido synthetase JAR1-like [Nicotiana tabacum]	2.02259	2.9463	2.78064	1.402	1.07987	1.17985
gene-LOC107806281	LOC107806281	gene-LOC107806281	GO:0009416(response to light stimulus);GO:0009733(response to auxin)	NA	PREDICTED: jasmonic acid-amido synthetase JAR1-like isoform X1 [Nicotiana attenuata]	8.46779	8.99623	9.88952	2.82393	4.53212	2.64633
107831789	LOC107831789	XM_016659581.1	GO:0005737(cytoplasm);GO:0030001(metal ion transport);GO:0046914(transition metal ion binding);GO:0046916(cellular transition metal ion homeostasis)	NA	PREDICTED: keratin, type I cytoskeletal 9-like [Nicotiana tabacum]	12.8487	4.96101	5.42445	18.5583	11.93	17.4982
107831843	LOC107831843	XM_016659638.1	NA	NA	PREDICTED: keratinocyte proline-rich protein-like [Nicotiana sylvestris]	3.4383	0.630587	2.65865	14.6449	3.55673	12.4187
107775146	LOC107775146	XM_016594833.1	GO:0004455(ketol-acid reductoisomerase activity);GO:0005507(copper ion binding);GO:0005618(cell wall);GO:0005739(mitochondrion);GO:0005829(cytosol);GO:0009082(branched-chain amino acid biosynthetic process);GO:0009097(isoleucine biosynthetic process);GO:0009099(valine biosynthetic process);GO:0009507(chloroplast);GO:0009536(plastid);GO:0009570(chloroplast stroma);GO:0009941(chloroplast envelope);…	00290(Valine, leucine and isoleucine biosynthesis);00770(Pantothenate and CoA biosynthesis);01100(Metabolic pathways);01110(Biosynthesis of secondary metabolites);01210(2-Oxocarboxylic acid metabolism);01230(Biosynthesis of amino acids)	PREDICTED: ketol-acid reductoisomerase, chloroplastic-like [Nicotiana tabacum]	5.00513	4.97952	6.52975	15.2706	6.06682	12.2426
107777817	LOC107777817	XM_016597965.1	GO:0003777(microtubule motor activity);GO:0005871(kinesin complex);GO:0007018(microtubule-based movement);GO:0016887(ATPase activity)	NA	PREDICTED: kinesin-3-like [Nicotiana tabacum]	0.527331	0.279839	0.185484	1.15289	0.672471	1.36456
107774922	LOC107774922	XM_016594592.1	GO:0016068(type I hypersensitivity)	NA	PREDICTED: kirola-like [Nicotiana tabacum]	3.64401	16.9476	17.8195	2.44946	3.53414	2.95743
107831286	LOC107831286	XR_001658323.1	NA	NA	PREDICTED: kirola-like [Nicotiana tomentosiformis]	1.55487	13.7182	15.5837	0.835082	1.96954	1.39151
107794466	LOC107794466	XM_016616952.1	NA	NA	PREDICTED: kunitz-type serine protease inhibitor DrTI-like [Nicotiana tomentosiformis]	0.491472	54.0244	42.9431	0	0	0.15819
107778056	LOC107778056	XM_016598234.1	GO:0004864(protein phosphatase inhibitor activity);GO:0005634(nucleus);GO:0005737(cytoplasm);GO:0009738(abscisic acid-activated signaling pathway);GO:0010427(abscisic acid binding);GO:0080163(regulation of protein serine/threonine phosphatase activity)	NA	PREDICTED: lachrymatory-factor synthase-like [Nicotiana tomentosiformis]	3.71199	4.28968	6.51692	1.91661	1.56523	1.36697
107777071	LOC107777071	XM_016597043.1	GO:0004462(lactoylglutathione lyase activity);GO:0005737(cytoplasm);GO:0005975(carbohydrate metabolic process);GO:0016829(lyase activity)	NA	PREDICTED: lactoylglutathione lyase-like [Nicotiana sylvestris]	1.03554	0.295762	0.49471	16.4515	4.44102	18.3494
107807062	LOC107807062	XM_016631350.1	GO:0004462(lactoylglutathione lyase activity);GO:0005737(cytoplasm);GO:0005975(carbohydrate metabolic process);GO:0016829(lyase activity)	NA	PREDICTED: lactoylglutathione lyase-like [Nicotiana tabacum]	1.54837	0.471593	0.10124	6.3027	2.39929	7.68479
107822264	LOC107822264	XM_016648789.1	GO:0004462(lactoylglutathione lyase activity);GO:0005737(cytoplasm);GO:0005975(carbohydrate metabolic process);GO:0016829(lyase activity)	NA	PREDICTED: lactoylglutathione lyase-like [Nicotiana tabacum]	2.77862	0.663463	0.350188	14.4619	5.06879	16.6393
107762834	LOC107762834	XM_016581231.1	GO:0046658(anchored component of plasma membrane)	NA	PREDICTED: lamin-like protein [Nicotiana sylvestris]	19.1052	6.81985	11.8621	48.5375	22.9704	34.4337
107777935	LOC107777935	XM_016598105.1	GO:0005507(copper ion binding);GO:0009505(plant-type cell wall);GO:0009506(plasmodesma);GO:0016722(oxidoreductase activity, oxidizing metal ions)	NA	PREDICTED: L-ascorbate oxidase homolog [Nicotiana tabacum]	0.37848	0.246195	0.200776	3.24524	0.714072	2.13418
107791783	LOC107791783	XM_016613918.1	GO:0005507(copper ion binding);GO:0009505(plant-type cell wall);GO:0009506(plasmodesma);GO:0016722(oxidoreductase activity, oxidizing metal ions)	NA	PREDICTED: L-ascorbate oxidase homolog [Nicotiana tabacum]	0.97617	0.323884	0.371211	4.11509	1.0956	3.45917
107808750	LOC107808750	XM_016633315.1	GO:0005507(copper ion binding);GO:0009505(plant-type cell wall);GO:0009506(plasmodesma);GO:0016722(oxidoreductase activity, oxidizing metal ions)	NA	PREDICTED: L-ascorbate oxidase homolog [Nicotiana tabacum]	2.93877	0.534441	1.06112	6.49745	3.10854	4.31877
gene-LOC107786991	LOC107786991	gene-LOC107786991	GO:0005524(ATP binding);GO:0006952(defense response);GO:0043531(ADP binding)	NA	PREDICTED: late blight resistance protein R1-A-like [Nicotiana sylvestris]	1.12461	1.14297	1.57371	0.117301	0.129056	0.071234
107767612	LOC107767612	XM_016586664.1	GO:0005524(ATP binding);GO:0005634(nucleus);GO:0005737(cytoplasm);GO:0005886(plasma membrane);GO:0006952(defense response);GO:0007165(signal transduction);GO:0009626(plant-type hypersensitive response);GO:0009814(defense response, incompatible interaction);GO:0043531(ADP binding)	NA	PREDICTED: late blight resistance protein R1-A-like [Nicotiana tabacum]	0.599923	1.38794	1.16143	0.334106	0.296778	0.24183
107825777	LOC107825777	XM_016652689.1	NA	NA	PREDICTED: late embryogenesis abundant protein Lea5-D-like [Nicotiana sylvestris]	3.2649	4.93307	3.85676	0.539109	0.495802	0.564507
107782730	LOC107782730	XM_016603659.1	GO:0004674(protein serine/threonine kinase activity);GO:0005886(plasma membrane);GO:0007166(cell surface receptor signaling pathway)	NA	PREDICTED: LEAF RUST 10 DISEASE-RESISTANCE LOCUS RECEPTOR-LIKE PROTEIN KINASE-like 1.1 [Nicotiana tabacum]	1.35282	3.39609	1.58182	0.206543	0.277837	0.620036
107803082	LOC107803082	XM_016626689.1	GO:0004674(protein serine/threonine kinase activity);GO:0005886(plasma membrane);GO:0007166(cell surface receptor signaling pathway)	NA	PREDICTED: LEAF RUST 10 DISEASE-RESISTANCE LOCUS RECEPTOR-LIKE PROTEIN KINASE-like 1.1 [Nicotiana tabacum]	1.04694	1.60899	1.26752	0.410321	0.134456	0.32673
107828977	LOC107828977	XM_016656378.1	GO:0004674(protein serine/threonine kinase activity);GO:0005886(plasma membrane);GO:0007166(cell surface receptor signaling pathway)	NA	PREDICTED: LEAF RUST 10 DISEASE-RESISTANCE LOCUS RECEPTOR-LIKE PROTEIN KINASE-like 1.1 [Nicotiana tabacum]	1.87622	2.53022	3.4334	0.16357	0.568319	0.208416
107812233	LOC107812233	XM_016637282.1;XM_016637284.1	GO:0004674(protein serine/threonine kinase activity);GO:0005886(plasma membrane);GO:0007166(cell surface receptor signaling pathway);GO:0007166(cell surface receptor signaling pathway)	NA	PREDICTED: LEAF RUST 10 DISEASE-RESISTANCE LOCUS RECEPTOR-LIKE PROTEIN KINASE-like 1.1 isoform X1 [Nicotiana tabacum];PREDICTED: LEAF RUST 10 DISEASE-RESISTANCE LOCUS RECEPTOR-LIKE PROTEIN KINASE-like 1.1 isoform X2 [Nicotiana tabacum]	7.45536	9.07759	8.59952	1.58321	2.43667	1.90015
107782731	LOC107782731	XM_016603661.1;XM_016603660.1;XM_016603662.1	GO:0004674(protein serine/threonine kinase activity);GO:0005886(plasma membrane);GO:0007166(cell surface receptor signaling pathway);GO:0007166(cell surface receptor signaling pathway)	NA	PREDICTED: LEAF RUST 10 DISEASE-RESISTANCE LOCUS RECEPTOR-LIKE PROTEIN KINASE-like 1.1 isoform X2 [Nicotiana tabacum];PREDICTED: LEAF RUST 10 DISEASE-RESISTANCE LOCUS RECEPTOR-LIKE PROTEIN KINASE-like 1.1 isoform X1 [Nicotiana tabacum]	0.977812	3.0192	2.15663	0.0933604	0.254477	0.134541
107800835	LOC107800835	XM_016624077.1;XM_016624076.1	GO:0004674(protein serine/threonine kinase activity);GO:0005886(plasma membrane);GO:0007166(cell surface receptor signaling pathway);GO:0007166(cell surface receptor signaling pathway)	NA	PREDICTED: LEAF RUST 10 DISEASE-RESISTANCE LOCUS RECEPTOR-LIKE PROTEIN KINASE-like 1.2 isoform X2 [Nicotiana tabacum];PREDICTED: LEAF RUST 10 DISEASE-RESISTANCE LOCUS RECEPTOR-LIKE PROTEIN KINASE-like 1.2 isoform X1 [Nicotiana tabacum]	0.492527	1.34438	1.19957	0.0828217	0.0711173	0.0759384
gene-LOC107796111	LOC107796111	gene-LOC107796111	GO:0004674(protein serine/threonine kinase activity);GO:0005886(plasma membrane);GO:0007166(cell surface receptor signaling pathway)	NA	PREDICTED: LEAF RUST 10 DISEASE-RESISTANCE LOCUS RECEPTOR-LIKE PROTEIN KINASE-like 2.1 isoform X2 [Nicotiana attenuata]	2.90191	2.56294	2.61306	0.940827	0.486283	0.965423
107813414	LOC107813414	XM_016638686.1	NA	NA	PREDICTED: leucine-rich repeat extensin-like protein 1 [Nicotiana tabacum]	15.8703	4.41351	6.90909	21.8628	13.6699	19.5826
107829315	LOC107829315	XM_016656787.1	GO:0000904(cell morphogenesis involved in differentiation);GO:0005199(structural constituent of cell wall);GO:0005576(extracellular region);GO:0009505(plant-type cell wall);GO:0009506(plasmodesma);GO:0009826(unidimensional cell growth);GO:0009927(histidine phosphotransfer kinase activity);GO:0010054(trichoblast differentiation);GO:0071555(cell wall organization)	NA	PREDICTED: leucine-rich repeat extensin-like protein 2 [Nicotiana sylvestris]	2.54635	0.561007	1.27169	4.86345	2.0161	4.11047
107812724	LOC107812724	XM_016637880.1	GO:0000904(cell morphogenesis involved in differentiation);GO:0005199(structural constituent of cell wall);GO:0005576(extracellular region);GO:0009505(plant-type cell wall);GO:0009506(plasmodesma);GO:0009826(unidimensional cell growth);GO:0009927(histidine phosphotransfer kinase activity);GO:0010054(trichoblast differentiation);GO:0071555(cell wall organization)	NA	PREDICTED: leucine-rich repeat extensin-like protein 4 [Nicotiana tomentosiformis]	4.63254	1.99708	3.16083	9.13734	3.75706	6.7851
107824754	LOC107824754	XM_016651570.1	GO:0005634(nucleus)	NA	PREDICTED: leucine-rich repeat extensin-like protein 5 [Nicotiana sylvestris]	12.3762	14.7563	15.0802	6.32966	6.46755	7.63152
107800479	LOC107800479	XM_016623655.1	NA	NA	PREDICTED: leucine-rich repeat extensin-like protein 6 [Nicotiana sylvestris]	5.45822	8.11879	8.59114	3.62816	3.76962	3.56991
107821581	LOC107821581	XM_016648014.1	GO:0004674(protein serine/threonine kinase activity);GO:0005886(plasma membrane)	NA	PREDICTED: leucine-rich repeat receptor protein kinase EMS1-like [Nicotiana tabacum]	2.10265	1.42583	0.957712	3.97002	1.9424	3.97898
107801447	LOC107801447	XM_016624775.1	GO:0004674(protein serine/threonine kinase activity);GO:0005524(ATP binding);GO:0006468(protein phosphorylation);GO:0016021(integral component of membrane);GO:0016301(kinase activity);GO:0016310(phosphorylation)	NA	PREDICTED: leucine-rich repeat receptor protein kinase EXS [Nicotiana sylvestris]	0.98692	1.72672	1.02346	0.398442	0.276552	0.311816
107766226	LOC107766226	XM_016584976.1;XM_016584974.1	GO:0007165(signal transduction);GO:0007165(signal transduction)	NA	PREDICTED: leucine-rich repeat receptor protein kinase MSP1-like isoform X3 [Nicotiana tabacum];PREDICTED: leucine-rich repeat receptor protein kinase MSL1-like isoform X1 [Nicotiana tabacum]	17.2246	20.0713	17.8168	5.42873	9.66239	7.45911
107767265	LOC107767265	XM_016586187.1	GO:0004674(protein serine/threonine kinase activity);GO:0004713(protein tyrosine kinase activity);GO:0004714(transmembrane receptor protein tyrosine kinase activity);GO:0005515(protein binding);GO:0005524(ATP binding);GO:0005886(plasma membrane);GO:0006468(protein phosphorylation);GO:0006952(defense response);GO:0007169(transmembrane receptor protein tyrosine kinase signaling pathway);GO:0010942(…	NA	PREDICTED: leucine-rich repeat receptor-like serine/threonine/tyrosine-protein kinase SOBIR1 [Nicotiana tabacum]	4.8954	9.9824	12.115	1.96705	2.6936	2.24737
107780280	LOC107780280	XM_016600812.1	GO:0004672(protein kinase activity);GO:0005524(ATP binding);GO:0005886(plasma membrane);GO:0006468(protein phosphorylation);GO:0016021(integral component of membrane)	NA	PREDICTED: leucine-rich repeat receptor-like tyrosine-protein kinase PXC3 [Nicotiana tabacum]	0.901205	1.37313	1.10874	0.408142	0.292908	0.627828
107797488	LOC107797488	XM_016620389.1	GO:0004672(protein kinase activity);GO:0005524(ATP binding);GO:0005886(plasma membrane);GO:0006468(protein phosphorylation);GO:0016021(integral component of membrane)	NA	PREDICTED: leucine-rich repeat receptor-like tyrosine-protein kinase PXC3 [Nicotiana tabacum]	1.08097	1.69963	2.02299	0.610779	0.623317	0.812499
107788914	LOC107788914	XM_016610650.1;XM_016610652.1;XM_016610651.1	GO:0005737(cytoplasm);GO:0005829(cytosol);GO:0005886(plasma membrane);GO:0008270(zinc ion binding);GO:0009506(plasmodesma);GO:0031966(mitochondrial membrane);GO:0055114(oxidation-reduction process);GO:0055114(oxidation-reduction process)	00040(Pentose and glucuronate interconversions);00051(Fructose and mannose metabolism);01100(Metabolic pathways);01100(Metabolic pathways)	PREDICTED: L-idonate 5-dehydrogenase-like isoform X1 [Nicotiana tabacum];PREDICTED: L-idonate 5-dehydrogenase-like isoform X3 [Nicotiana tabacum];PREDICTED: L-idonate 5-dehydrogenase-like isoform X2 [Nicotiana tabacum]	1.30943	3.63983	4.16191	0.5049	0.765107	1.00821
107775004	LOC107775004	XM_016594665.1	GO:0001228(transcriptional activator activity, RNA polymerase II transcription regulatory region sequence-specific DNA binding);GO:0003677(DNA binding);GO:0003700(DNA binding transcription factor activity);GO:0005515(protein binding);GO:0005634(nucleus);GO:0006351(transcription, DNA-templated);GO:0006355(regulation of transcription, DNA-templated);GO:0042802(identical protein binding);GO:0046982(…	NA	PREDICTED: light-inducible protein CPRF2-like [Nicotiana sylvestris]	6.60117	13.6597	13.2427	4.88154	4.65639	5.08807
107830487	LOC107830487	XM_016658056.1	GO:0002215(defense response to nematode);GO:0004601(peroxidase activity);GO:0005576(extracellular region);GO:0005794(Golgi apparatus);GO:0006979(response to oxidative stress);GO:0009908(flower development);GO:0020037(heme binding);GO:0042744(hydrogen peroxide catabolic process);GO:0046872(metal ion binding);GO:0055114(oxidation-reduction process)	00940(Phenylpropanoid biosynthesis);01100(Metabolic pathways);01110(Biosynthesis of secondary metabolites)	PREDICTED: lignin-forming anionic peroxidase [Nicotiana tabacum]	23.6148	78.2741	106.614	2.24292	7.37981	10.1526
107792575	LOC107792575	XM_016614798.1	GO:0002215(defense response to nematode);GO:0004601(peroxidase activity);GO:0005576(extracellular region);GO:0005794(Golgi apparatus);GO:0006979(response to oxidative stress);GO:0009908(flower development);GO:0020037(heme binding);GO:0042744(hydrogen peroxide catabolic process);GO:0046872(metal ion binding);GO:0055114(oxidation-reduction process)	00940(Phenylpropanoid biosynthesis);01100(Metabolic pathways);01110(Biosynthesis of secondary metabolites)	PREDICTED: lignin-forming anionic peroxidase [Nicotiana tomentosiformis]	9.40946	82.5072	111.676	0.303788	1.58722	4.81954
107800325	LOC107800325	XM_016623483.1	GO:0016165(linoleate 13S-lipoxygenase activity)	00591(Linoleic acid metabolism);00592(alpha-Linolenic acid metabolism);01100(Metabolic pathways);01110(Biosynthesis of secondary metabolites)	PREDICTED: linoleate 13S-lipoxygenase 2-1, chloroplastic-like [Nicotiana tabacum]	2.99663	2.68733	1.65626	5.90058	4.29412	5.66542
107810921	LOC107810921	XM_016635757.1	GO:0004806(triglyceride lipase activity);GO:0005576(extracellular region);GO:0006629(lipid metabolic process);GO:0016787(hydrolase activity)	NA	PREDICTED: lipase-like [Nicotiana sylvestris]	7.27899	10.8388	11.6151	4.24498	5.37082	4.76268
107762275	LOC107762275	XM_016580622.1	GO:0001666(response to hypoxia);GO:0002213(defense response to insect);GO:0004806(triglyceride lipase activity);GO:0005515(protein binding);GO:0005634(nucleus);GO:0005737(cytoplasm);GO:0006629(lipid metabolic process);GO:0009617(response to bacterium);GO:0009625(response to insect);GO:0009626(plant-type hypersensitive response);GO:0009627(systemic acquired resistance);GO:0009751(response to salic…	NA	PREDICTED: lipase-like PAD4 [Nicotiana sylvestris]	1.13022	3.14651	4.14407	0.684923	0.873957	0.649337
107768730	LOC107768730	XM_016587876.1	GO:0001666(response to hypoxia);GO:0002213(defense response to insect);GO:0004806(triglyceride lipase activity);GO:0005515(protein binding);GO:0005634(nucleus);GO:0005737(cytoplasm);GO:0006629(lipid metabolic process);GO:0009617(response to bacterium);GO:0009625(response to insect);GO:0009626(plant-type hypersensitive response);GO:0009627(systemic acquired resistance);GO:0009751(response to salic…	NA	PREDICTED: lipase-like PAD4 [Nicotiana tomentosiformis]	7.32193	16.4622	15.5892	2.82121	6.60672	4.11579
107804586	LOC107804586	XM_016628504.1	GO:0005886(plasma membrane);GO:0006869(lipid transport);GO:0008289(lipid binding);GO:0031225(anchored component of membrane)	NA	PREDICTED: lipid transfer-like protein VAS [Nicotiana sylvestris]	2.95639	4.88688	6.98727	0.062523	0	0.123662
107784192	LOC107784192	XM_016605273.1	GO:0005886(plasma membrane);GO:0006869(lipid transport);GO:0008289(lipid binding);GO:0031225(anchored component of membrane)	NA	PREDICTED: lipid transfer-like protein VAS [Nicotiana tabacum]	0.637263	4.88521	4.57426	0.066095	0	0.059152
107829040	LOC107829040	XR_001657826.1	GO:0005886(plasma membrane);GO:0009507(chloroplast);GO:0009611(response to wounding);GO:0009695(jasmonic acid biosynthetic process);GO:0016165(linoleate 13S-lipoxygenase activity);GO:0031408(oxylipin biosynthetic process);GO:0034440(lipid oxidation);GO:0040007(growth);GO:0046872(metal ion binding)	NA	PREDICTED: lipoxygenase 6, chloroplastic isoform X1 [Nicotiana tomentosiformis]	1.95065	3.66923	4.51037	1.11325	1.30012	1.0748
107829039	LOC107829039	XM_016656457.1;XM_016656458.1	GO:0005886(plasma membrane);GO:0009507(chloroplast);GO:0009611(response to wounding);GO:0009695(jasmonic acid biosynthetic process);GO:0016165(linoleate 13S-lipoxygenase activity);GO:0031408(oxylipin biosynthetic process);GO:0034440(lipid oxidation);GO:0040007(growth);GO:0046872(metal ion binding);GO:0046872(metal ion binding)	00591(Linoleic acid metabolism);00592(alpha-Linolenic acid metabolism);01100(Metabolic pathways);01110(Biosynthesis of secondary metabolites);01110(Biosynthesis of secondary metabolites)	PREDICTED: lipoxygenase 6, chloroplastic-like isoform X1 [Nicotiana tabacum];PREDICTED: lipoxygenase 6, chloroplastic-like isoform X2 [Nicotiana tabacum]	5.71616	13.0756	13.8329	4.42361	4.21717	5.98808
107824598	LOC107824598	XM_016651402.1	GO:0003674(molecular_function);GO:0005576(extracellular region);GO:0005773(vacuole);GO:0005774(vacuolar membrane);GO:0005783(endoplasmic reticulum);GO:0005829(cytosol);GO:0005886(plasma membrane);GO:0009409(response to cold);GO:0009414(response to water deprivation);GO:0009507(chloroplast);GO:0009535(chloroplast thylakoid membrane);GO:0009579(thylakoid);GO:0009651(response to salt stress);GO:0010…	NA	PREDICTED: lipoxygenase homology domain-containing protein 1-like [Nicotiana sylvestris]	20.3632	9.95214	10.6294	6.94502	2.98424	1.84635
107815746	LOC107815746	XM_016641375.1	GO:0003674(molecular_function);GO:0005576(extracellular region);GO:0005773(vacuole);GO:0005774(vacuolar membrane);GO:0005783(endoplasmic reticulum);GO:0005829(cytosol);GO:0005886(plasma membrane);GO:0009409(response to cold);GO:0009414(response to water deprivation);GO:0009507(chloroplast);GO:0009535(chloroplast thylakoid membrane);GO:0009579(thylakoid);GO:0009651(response to salt stress);GO:0010…	NA	PREDICTED: lipoxygenase homology domain-containing protein 1-like [Nicotiana tabacum]	16.7038	10.9685	17.7373	5.93559	2.83909	2.24413
107801705	LOC107801705	XM_016625074.1	GO:0005634(nucleus);GO:0005739(mitochondrion);GO:0008150(biological_process)	NA	PREDICTED: LOB domain-containing protein 1-like [Nicotiana sylvestris]	3.36854	4.38233	5.92946	0.811449	0.957642	1.19395
107803004	LOC107803004	XM_016626602.1	GO:0005634(nucleus);GO:0006807(nitrogen compound metabolic process);GO:0060776(simple leaf morphogenesis)	NA	PREDICTED: LOB domain-containing protein 37-like [Nicotiana tabacum]	16.1274	15.4235	11.6672	5.34781	6.19665	7.01446
107759839	LOC107759839	XM_016577852.1	GO:0005515(protein binding);GO:0005634(nucleus);GO:0008150(biological_process)	NA	PREDICTED: LOB domain-containing protein 38-like [Nicotiana sylvestris]	6.11643	14.0474	9.63919	1.47851	2.74771	1.16191
107805749	LOC107805749	XM_016629822.1	GO:0046577(long-chain-alcohol oxidase activity)	NA	PREDICTED: long-chain-alcohol oxidase FAO4A [Nicotiana sylvestris]	1.07852	0.531261	0.607755	3.63158	1.32289	3.77289
107790513	LOC107790513	XM_016612443.1;XM_016612441.1	NA	NA	PREDICTED: loricrin-like isoform X2 [Nicotiana tabacum];PREDICTED: uncharacterized protein LOC107790513 isoform X1 [Nicotiana tabacum]	2.85357	4.50585	2.87675	1.39256	0.939265	2.24448
107826438	LOC107826438	XM_016653419.1	GO:0004674(protein serine/threonine kinase activity);GO:0005886(plasma membrane);GO:0006468(protein phosphorylation);GO:0006952(defense response);GO:0009506(plasmodesma)	NA	PREDICTED: LOW QUALITY PROTEIN: cysteine-rich receptor-like protein kinase 10, partial [Nicotiana sylvestris]	2.98452	11.5633	10.2974	0.660823	0.979667	1.6116
107760285	LOC107760285	XM_016578316.1	GO:0004430(1-phosphatidylinositol 4-kinase activity);GO:0004674(protein serine/threonine kinase activity);GO:0005524(ATP binding);GO:0005634(nucleus);GO:0005737(cytoplasm);GO:0005829(cytosol);GO:0009507(chloroplast);GO:0009651(response to salt stress);GO:0016020(membrane);GO:0016301(kinase activity);GO:0016310(phosphorylation);GO:0046777(protein autophosphorylation);GO:0046854(phosphatidylinosito…	NA	PREDICTED: LOW QUALITY PROTEIN: phosphatidylinositol 4-kinase gamma 4-like [Nicotiana tabacum]	4.56372	7.35006	6.14247	2.7634	3.04127	3.11854
gene-LOC107769996	LOC107769996	gene-LOC107769996	GO:0005507(copper ion binding);GO:0005576(extracellular region)	NA	PREDICTED: LOW QUALITY PROTEIN: primary amine oxidase-like [Nicotiana sylvestris]	6.15054	6.22239	7.00561	1.43434	2.54141	1.6908
107823342	LOC107823342	XM_016649968.1	GO:0004672(protein kinase activity);GO:0004674(protein serine/threonine kinase activity);GO:0005524(ATP binding);GO:0005886(plasma membrane);GO:0006468(protein phosphorylation);GO:0007169(transmembrane receptor protein tyrosine kinase signaling pathway);GO:0016021(integral component of membrane);GO:0016301(kinase activity)	NA	PREDICTED: LOW QUALITY PROTEIN: probable inactive receptor kinase At4g23740 [Nicotiana tabacum]	0.384782	0.367774	0.139714	1.52821	0.767329	1.06106
107769392	LOC107769392	XM_016588599.1	GO:0004674(protein serine/threonine kinase activity);GO:0005622(intracellular);GO:0018105(peptidyl-serine phosphorylation);GO:0035556(intracellular signal transduction)	NA	PREDICTED: LOW QUALITY PROTEIN: probable serine/threonine protein kinase IRE4 [Nicotiana tabacum]	1.92488	2.70303	3.1275	0.998019	1.33881	1.06444
gene-LOC107759668	LOC107759668	gene-LOC107759668	GO:0004177(aminopeptidase activity);GO:0005829(cytosol);GO:0005886(plasma membrane);GO:0009926(auxin polar transport);GO:0010013(N-1-naphthylphthalamic acid binding)	NA	PREDICTED: LOW QUALITY PROTEIN: probable Xaa-Pro aminopeptidase P [Nicotiana tomentosiformis]	3.256	6.54929	4.82529	2.11999	2.44969	2.52303
gene-LOC107768556	LOC107768556	gene-LOC107768556	GO:0005515(protein binding)	NA	PREDICTED: LOW QUALITY PROTEIN: protein argonaute 1-like [Nicotiana sylvestris]	1.5916	5.29079	4.85391	0.545013	0.939756	0.841901
107802284	LOC107802284	XM_016625751.1	NA	NA	PREDICTED: LOW QUALITY PROTEIN: putative lipid-transfer protein DIR1 [Nicotiana sylvestris]	0.163058	0	0	2.71569	0.226449	2.54787
107779682	LOC107779682	XM_016600150.1	GO:0004185(serine-type carboxypeptidase activity);GO:0016747(transferase activity, transferring acyl groups other than amino-acyl groups);GO:0019748(secondary metabolic process);GO:0051603(proteolysis involved in cellular protein catabolic process)	NA	PREDICTED: LOW QUALITY PROTEIN: serine carboxypeptidase-like 7 [Nicotiana sylvestris]	3.5636	4.90299	9.61935	1.48892	1.01643	1.33859
107761185	LOC107761185	XM_016579369.1	GO:0003676(nucleic acid binding);GO:0003677(DNA binding);GO:0003678(DNA helicase activity);GO:0004004(ATP-dependent RNA helicase activity);GO:0004386(helicase activity);GO:0005524(ATP binding);GO:0005634(nucleus);GO:0005730(nucleolus);GO:0005737(cytoplasm);GO:0007131(reciprocal meiotic recombination);GO:0008026(ATP-dependent helicase activity);GO:0010501(RNA secondary structure unwinding);GO:0019…	NA	PREDICTED: LOW QUALITY PROTEIN: uncharacterized protein LOC104120869 [Nicotiana tomentosiformis]	0.993282	1.86728	1.31937	0.382367	0.627567	0.57941
107795650	LOC107795650	XM_016618324.1	GO:0004197(cysteine-type endopeptidase activity);GO:0005615(extracellular space);GO:0005764(lysosome);GO:0051603(proteolysis involved in cellular protein catabolic process)	NA	PREDICTED: low-temperature-induced cysteine proteinase-like [Nicotiana tabacum]	64.767	93.3312	146.836	32.0245	39.3143	40.7914
107786872	LOC107786872	XM_016608374.1	GO:0004674(protein serine/threonine kinase activity);GO:0005524(ATP binding);GO:0005886(plasma membrane);GO:0006468(protein phosphorylation);GO:0007169(transmembrane receptor protein tyrosine kinase signaling pathway);GO:0009507(chloroplast);GO:0016021(integral component of membrane);GO:0016301(kinase activity)	NA	PREDICTED: LRR receptor-like serine/threonine-protein kinase EFR [Nicotiana tabacum]	2.54497	4.93263	4.8281	1.1379	1.77273	1.07707
107794653	LOC107794653	XM_016617168.1	GO:0005515(protein binding)	04016(MAPK signaling pathway - plant);04626(Plant-pathogen interaction)	PREDICTED: LRR receptor-like serine/threonine-protein kinase EFR [Nicotiana tabacum]	2.55142	2.17139	2.6593	0.68359	1.16914	0.799031
107807838	LOC107807838	XM_016632277.1	GO:0001558(regulation of cell growth);GO:0005524(ATP binding);GO:0005576(extracellular region);GO:0005739(mitochondrion);GO:0005886(plasma membrane);GO:0006468(protein phosphorylation);GO:0009664(plant-type cell wall organization);GO:0009944(polarity specification of adaxial/abaxial axis);GO:0009965(leaf morphogenesis);GO:0010087(phloem or xylem histogenesis);GO:0010103(stomatal complex morphogen…	04016(MAPK signaling pathway - plant)	PREDICTED: LRR receptor-like serine/threonine-protein kinase ERECTA [Nicotiana tabacum]	1.53832	0.557336	0.792445	3.44581	1.14812	3.27241
107808267	LOC107808267	XM_016632774.1;XM_016632775.1	GO:0004672(protein kinase activity);GO:0004674(protein serine/threonine kinase activity);GO:0005524(ATP binding);GO:0005576(extracellular region);GO:0005886(plasma membrane);GO:0006468(protein phosphorylation);GO:0009553(embryo sac development);GO:0010103(stomatal complex morphogenesis);GO:0016020(membrane);GO:0016021(integral component of membrane);GO:0016301(kinase activity);GO:0048481(plant ov…	04016(MAPK signaling pathway - plant);04016(MAPK signaling pathway - plant)	PREDICTED: LRR receptor-like serine/threonine-protein kinase ERL1 isoform X1 [Nicotiana tabacum];PREDICTED: LRR receptor-like serine/threonine-protein kinase ERL1 isoform X2 [Nicotiana tabacum]	0.567015	0.651961	0.85706	1.49033	0.894119	2.06646
107811781	LOC107811781	XM_016636771.1	GO:0004674(protein serine/threonine kinase activity);GO:0005886(plasma membrane);GO:0006468(protein phosphorylation);GO:0006952(defense response);GO:0009506(plasmodesma)	NA	PREDICTED: LRR receptor-like serine/threonine-protein kinase FEI 2 [Nicotiana sylvestris]	1.04855	1.19654	0.78911	0.223307	0.266562	0.313518
107818331	LOC107818331	XM_016644323.1	GO:0002239(response to oomycetes);GO:0005618(cell wall);GO:0006952(defense response);GO:0007165(signal transduction);GO:0050832(defense response to fungus)	04626(Plant-pathogen interaction)	PREDICTED: LRR receptor-like serine/threonine-protein kinase GSO1 [Nicotiana sylvestris]	2.82006	3.01076	3.79402	1.60518	1.14793	1.61408
107829570	LOC107829570	XM_016657017.1	GO:0007165(signal transduction)	NA	PREDICTED: LRR receptor-like serine/threonine-protein kinase GSO1 [Nicotiana sylvestris]	1.15411	2.57517	1.70953	0	0.071124	0.049625
107758974	LOC107758974	XM_016576824.1	NA	NA	PREDICTED: LRR receptor-like serine/threonine-protein kinase GSO1 [Nicotiana tabacum]	1.00047	0.70351	1.62043	0.204855	0.199542	0.440404
107797808	LOC107797808	XM_016620729.1	GO:0004674(protein serine/threonine kinase activity);GO:0005886(plasma membrane);GO:0006468(protein phosphorylation)	NA	PREDICTED: LRR receptor-like serine/threonine-protein kinase GSO1 [Nicotiana tabacum]	1.35061	1.70541	1.67806	0.598412	0.539502	0.852048
107774566	LOC107774566	XM_016594125.1	GO:0004674(protein serine/threonine kinase activity);GO:0005886(plasma membrane)	NA	PREDICTED: LRR receptor-like serine/threonine-protein kinase GSO1 [Nicotiana tomentosiformis]	0.946128	0.282918	0.251243	2.11972	0.774746	2.45827
107797241	LOC107797241	XM_016620113.1	GO:0007165(signal transduction);GO:0009507(chloroplast)	NA	PREDICTED: LRR receptor-like serine/threonine-protein kinase GSO1 [Nicotiana tomentosiformis]	1.71087	4.34287	2.45082	0.61726	0.521065	0.381713
107762879	LOC107762879	XM_016581279.1	GO:0004674(protein serine/threonine kinase activity);GO:0005524(ATP binding);GO:0005886(plasma membrane);GO:0006468(protein phosphorylation);GO:0007169(transmembrane receptor protein tyrosine kinase signaling pathway);GO:0009506(plasmodesma);GO:0010102(lateral root morphogenesis);GO:0010468(regulation of gene expression);GO:0016021(integral component of membrane);GO:0016301(kinase activity)	NA	PREDICTED: LRR receptor-like serine/threonine-protein kinase HSL2 [Nicotiana tabacum]	2.11261	3.60823	3.68093	1.06803	1.53364	1.62368
107817542	LOC107817542	XM_016643394.1	GO:0004674(protein serine/threonine kinase activity);GO:0005524(ATP binding);GO:0005886(plasma membrane);GO:0006468(protein phosphorylation);GO:0009751(response to salicylic acid);GO:0016021(integral component of membrane);GO:0016301(kinase activity);GO:0030246(carbohydrate binding)	NA	PREDICTED: L-type lectin-domain containing receptor kinase IV.1-like [Nicotiana tabacum]	1.10931	1.31621	1.29655	0.090028	0.150988	0.109658
gene-LOC107788927	LOC107788927	gene-LOC107788927	GO:0004674(protein serine/threonine kinase activity);GO:0005524(ATP binding);GO:0005886(plasma membrane);GO:0006468(protein phosphorylation);GO:0009751(response to salicylic acid);GO:0016021(integral component of membrane);GO:0016301(kinase activity);GO:0030246(carbohydrate binding)	NA	PREDICTED: L-type lectin-domain containing receptor kinase IV.1-like [Nicotiana tomentosiformis]	1.18838	2.76393	2.01243	0.094559	0.2134	0.152981
107800614	LOC107800614	XM_016623813.1	GO:0004674(protein serine/threonine kinase activity);GO:0005524(ATP binding);GO:0005886(plasma membrane);GO:0006468(protein phosphorylation);GO:0009751(response to salicylic acid);GO:0016021(integral component of membrane);GO:0016301(kinase activity);GO:0030246(carbohydrate binding)	NA	PREDICTED: L-type lectin-domain containing receptor kinase IV.1-like [Nicotiana tomentosiformis]	1.37071	1.30512	1.43805	0.508647	0.665564	0.564126
107829300	LOC107829300	XM_016656770.1	GO:0002229(defense response to oomycetes);GO:0004674(protein serine/threonine kinase activity);GO:0005515(protein binding);GO:0005524(ATP binding);GO:0005886(plasma membrane);GO:0006468(protein phosphorylation);GO:0010726(positive regulation of hydrogen peroxide metabolic process);GO:0010942(positive regulation of cell death);GO:0016021(integral component of membrane);GO:0016301(kinase activity);…	NA	PREDICTED: L-type lectin-domain containing receptor kinase IX.1-like [Nicotiana tabacum]	1.8232	2.3803	1.63389	0.82665	0.732637	0.791583
107805460	LOC107805460	XM_016629512.1	GO:0005783(endoplasmic reticulum)	03060(Protein export);04141(Protein processing in endoplasmic reticulum)	PREDICTED: luminal-binding protein [Nicotiana sylvestris]	4.08488	4.76668	5.11169	11.2882	6.90698	10.6717
107799921	LOC107799921	XM_016623059.1	GO:0005783(endoplasmic reticulum)	03060(Protein export);04141(Protein processing in endoplasmic reticulum)	PREDICTED: luminal-binding protein 4-like [Nicotiana sylvestris]	7.92185	5.52214	6.60019	16.7824	12.0853	16.3797
107790175	LOC107790175	XM_016612076.1	GO:0003333(amino acid transmembrane transport);GO:0005886(plasma membrane);GO:0015171(amino acid transmembrane transporter activity)	NA	PREDICTED: lysine histidine transporter 1-like [Nicotiana sylvestris]	0.808147	4.60824	3.35354	0.148929	0.297367	0.383158
107831531	LOC107831531	XM_016659303.1	GO:0003333(amino acid transmembrane transport);GO:0005886(plasma membrane);GO:0015171(amino acid transmembrane transporter activity)	NA	PREDICTED: lysine histidine transporter 1-like [Nicotiana tomentosiformis]	3.52509	7.46516	6.11678	1.23155	1.24881	1.26284
107761281	LOC107761281	XM_016579497.1;XM_016579496.1	GO:0003333(amino acid transmembrane transport);GO:0005886(plasma membrane);GO:0015171(amino acid transmembrane transporter activity);GO:0015171(amino acid transmembrane transporter activity)	NA	PREDICTED: lysine histidine transporter 1-like isoform X2 [Nicotiana tabacum];PREDICTED: lysine histidine transporter 1-like isoform X1 [Nicotiana tabacum]	0.861981	2.36777	2.6806	0.057915	0.162474	0.172547
107764633	LOC107764633	XM_016583243.1	GO:0004674(protein serine/threonine kinase activity);GO:0005886(plasma membrane)	NA	PREDICTED: lysM domain receptor-like kinase 3 [Nicotiana tomentosiformis]	2.1213	3.33813	2.39452	0.803302	1.14578	1.20247
107783515	LOC107783515	XM_016604491.1	GO:0005515(protein binding);GO:0005775(vacuolar lumen);GO:0005886(plasma membrane);GO:0009609(response to symbiotic bacterium);GO:0009877(nodulation);GO:0016301(kinase activity);GO:0046777(protein autophosphorylation)	NA	PREDICTED: lysM domain receptor-like kinase 3 isoform X1 [Nicotiana tomentosiformis]	2.05723	2.63669	2.96914	1.05719	1.20285	0.45497
107800538	LOC107800538	XM_016623729.1	GO:0002237(response to molecule of bacterial origin);GO:0005515(protein binding);GO:0005775(vacuolar lumen);GO:0005886(plasma membrane);GO:0006486(protein glycosylation);GO:0009877(nodulation);GO:1900150(regulation of defense response to fungus);GO:1902290(positive regulation of defense response to oomycetes)	NA	PREDICTED: lysM domain receptor-like kinase 4 [Nicotiana sylvestris]	5.75409	10.9841	11.6118	2.91483	3.11255	3.78217
107765654	LOC107765654	XM_016584321.1	GO:0004185(serine-type carboxypeptidase activity);GO:0006508(proteolysis);GO:0008239(dipeptidyl-peptidase activity)	NA	PREDICTED: lysosomal Pro-X carboxypeptidase-like [Nicotiana tabacum]	3.43119	4.15197	3.82363	1.38217	1.67074	1.78197
107773352	LOC107773352	XM_016592776.1	GO:0004185(serine-type carboxypeptidase activity);GO:0006508(proteolysis);GO:0008239(dipeptidyl-peptidase activity)	NA	PREDICTED: lysosomal Pro-X carboxypeptidase-like [Nicotiana tabacum]	51.4954	76.908	83.0932	24.8733	32.2699	31.3469
107810839	LOC107810839	XM_016635668.1	GO:0003674(molecular_function);GO:0005634(nucleus);GO:0009626(plant-type hypersensitive response)	NA	PREDICTED: MACPF domain-containing protein At1g14780 [Nicotiana tabacum]	1.4305	2.26843	2.25801	0.519973	0.744976	0.960993
107789400	LOC107789400	XM_016611196.1	GO:0003674(molecular_function);GO:0005634(nucleus);GO:0005886(plasma membrane);GO:0006955(immune response);GO:0008219(cell death);GO:0009626(plant-type hypersensitive response);GO:0009651(response to salt stress);GO:0010337(regulation of salicylic acid metabolic process);GO:0052542(defense response by callose deposition)	NA	PREDICTED: MACPF domain-containing protein NSL1 [Nicotiana sylvestris]	2.64445	4.16017	5.29852	1.9187	1.59787	1.31784
107828738	LOC107828738	XM_016656106.1	GO:0005515(protein binding)	NA	PREDICTED: MADS-box protein SOC1-like [Nicotiana sylvestris]	0.141561	0.197819	0.287276	1.47016	0.285533	2.50472
107766389	LOC107766389	XM_016585165.1;XM_016585166.1;XM_016585164.1;XM_016585163.1	GO:0005737(cytoplasm);GO:0009507(chloroplast);GO:0009507(chloroplast)	NA	PREDICTED: maf-like protein DDB_G0281937 isoform X3 [Nicotiana tomentosiformis];PREDICTED: maf-like protein plu2839 isoform X4 [Nicotiana tabacum];PREDICTED: maf-like protein DDB_G0281937 isoform X2 [Nicotiana tabacum];PREDICTED: maf-like protein DDB_G0281937 isoform X1 [Nicotiana tomentosiformis]	4.31426	3.98638	3.25874	9.1008	5.28691	9.58859
107788874	LOC107788874	XM_016610607.1	GO:0005524(ATP binding);GO:0009507(chloroplast);GO:0009534(chloroplast thylakoid);GO:0009570(chloroplast stroma);GO:0010007(magnesium chelatase complex);GO:0015979(photosynthesis);GO:0015995(chlorophyll biosynthetic process);GO:0016851(magnesium chelatase activity)	00860(Porphyrin and chlorophyll metabolism);01100(Metabolic pathways);01110(Biosynthesis of secondary metabolites)	PREDICTED: magnesium-chelatase subunit ChlD, chloroplastic [Nicotiana tomentosiformis]	4.48449	4.9627	4.18415	12.2276	9.04383	10.8985
107788327	LOC107788327	XM_016610005.1	GO:0005739(mitochondrion);GO:0005774(vacuolar membrane);GO:0005975(carbohydrate metabolic process);GO:0006099(tricarboxylic acid cycle);GO:0006108(malate metabolic process);GO:0008746(NAD(P)+ transhydrogenase activity);GO:0009409(response to cold);GO:0009507(chloroplast);GO:0009532(plastid stroma);GO:0009536(plastid);GO:0009570(chloroplast stroma);GO:0009735(response to cytokinin);GO:0009793(embr…	00020(Citrate cycle (TCA cycle));00270(Cysteine and methionine metabolism);00620(Pyruvate metabolism);00630(Glyoxylate and dicarboxylate metabolism);00710(Carbon fixation in photosynthetic organisms);01100(Metabolic pathways);01110(Biosynthesis of secondary metabolites);01200(Carbon metabolism)	PREDICTED: malate dehydrogenase, chloroplastic-like [Nicotiana tomentosiformis]	2.58362	2.32622	2.45146	7.8466	4.21844	6.55063
107761798	LOC107761798	XM_016580079.1;XM_016580080.1	GO:0004474(malate synthase activity);GO:0005737(cytoplasm);GO:0006097(glyoxylate cycle);GO:0006097(glyoxylate cycle)	00620(Pyruvate metabolism);00630(Glyoxylate and dicarboxylate metabolism);01100(Metabolic pathways);01110(Biosynthesis of secondary metabolites);01200(Carbon metabolism);01200(Carbon metabolism)	PREDICTED: malate synthase, glyoxysomal [Nicotiana sylvestris];PREDICTED: malate synthase, glyoxysomal-like isoform X2 [Nicotiana tabacum]	1.80316	3.01681	3.43462	0.353888	0.456988	0.715743
107797458	LOC107797458	XM_016620352.1	GO:0000032(cell wall mannoprotein biosynthetic process);GO:0004476(mannose-6-phosphate isomerase activity);GO:0005737(cytoplasm);GO:0005975(carbohydrate metabolic process);GO:0006486(protein glycosylation);GO:0008270(zinc ion binding);GO:0009298(GDP-mannose biosynthetic process);GO:0009416(response to light stimulus);GO:0009793(embryo development ending in seed dormancy);GO:0010043(response to zi…	00051(Fructose and mannose metabolism);00520(Amino sugar and nucleotide sugar metabolism);01100(Metabolic pathways);01110(Biosynthesis of secondary metabolites);01240(Biosynthesis of cofactors)	PREDICTED: mannose-6-phosphate isomerase 1-like [Nicotiana sylvestris]	2.41556	2.81376	3.93562	0.732853	1.16387	1.11719
107766921	LOC107766921	XM_016585820.1	GO:0003674(molecular_function);GO:0005634(nucleus);GO:0008150(biological_process)	NA	PREDICTED: MATH domain and coiled-coil domain-containing protein At3g58250-like [Nicotiana tomentosiformis]	1.40099	3.33564	6.23985	0.159124	0.175997	0.159437
107819117	LOC107819117	XM_016645200.1;XM_016645199.1	GO:0046658(anchored component of plasma membrane);GO:0046658(anchored component of plasma membrane)	NA	PREDICTED: mavicyanin-like isoform X2 [Nicotiana tabacum];PREDICTED: mavicyanin-like isoform X1 [Nicotiana tabacum]	0.980824	1.35938	0.605816	4.23892	0.738024	4.1605
107772987	LOC107772987	XM_016592442.1;XR_001645204.1	GO:0004674(protein serine/threonine kinase activity);GO:0005515(protein binding);GO:0005524(ATP binding);GO:0005634(nucleus);GO:0005886(plasma membrane);GO:0006468(protein phosphorylation);GO:0009506(plasmodesma);GO:0009755(hormone-mediated signaling pathway);GO:0010183(pollen tube guidance);GO:0016020(membrane);GO:0016021(integral component of membrane);GO:0016301(kinase activity);GO:0090406(pol…	NA	PREDICTED: MDIS1-interacting receptor like kinase 2-like [Nicotiana tomentosiformis]	0.469452	1.91698	1.3647	0.0489678	0	0.0344106
107800972	LOC107800972	XM_016624240.1	GO:0004674(protein serine/threonine kinase activity);GO:0005515(protein binding);GO:0005524(ATP binding);GO:0005634(nucleus);GO:0005886(plasma membrane);GO:0006468(protein phosphorylation);GO:0009506(plasmodesma);GO:0009755(hormone-mediated signaling pathway);GO:0010183(pollen tube guidance);GO:0016020(membrane);GO:0016021(integral component of membrane);GO:0016301(kinase activity);GO:0090406(pol…	NA	PREDICTED: MDIS1-interacting receptor like kinase 2-like isoform X1 [Nicotiana tomentosiformis]	2.17717	2.03134	2.29313	0.521487	0.755997	0.770945
107814674	LOC107814674	XM_016640123.1	GO:0005886(plasma membrane);GO:0006820(anion transport);GO:0008381(mechanosensitive ion channel activity);GO:0050982(detection of mechanical stimulus)	NA	PREDICTED: mechanosensitive ion channel protein 10-like [Nicotiana tabacum]	0.482809	0.686711	1.11413	3.13032	1.38624	2.92255
107775727	LOC107775727	XM_016595487.1	GO:0003674(molecular_function);GO:0006351(transcription, DNA-templated);GO:0006355(regulation of transcription, DNA-templated);GO:0009698(phenylpropanoid metabolic process);GO:0016592(mediator complex);GO:2000762(regulation of phenylpropanoid metabolic process)	NA	PREDICTED: mediator of RNA polymerase II transcription subunit 33A-like [Nicotiana tabacum]	1.87535	3.09244	3.84859	1.15037	1.23022	1.6291
107825295	LOC107825295	XM_016652135.1	GO:0005381(iron ion transmembrane transporter activity);GO:0005384(manganese ion transmembrane transporter activity);GO:0005783(endoplasmic reticulum);GO:0006880(intracellular sequestering of iron ion);GO:0010168(ER body);GO:0016020(membrane);GO:0030026(cellular manganese ion homeostasis);GO:0071281(cellular response to iron ion);GO:0071421(manganese ion transmembrane transport)	NA	PREDICTED: membrane protein of ER body-like protein [Nicotiana sylvestris]	0.967923	1.72057	4.11469	0.233508	0.61177	0.133921
107825328	LOC107825328	XM_016652178.1	GO:0005737(cytoplasm);GO:0030001(metal ion transport);GO:0046914(transition metal ion binding);GO:0046916(cellular transition metal ion homeostasis)	NA	PREDICTED: membrane-anchored ubiquitin-fold protein 6-like [Nicotiana tomentosiformis]	4.22012	5.18888	8.43072	1.09591	2.01876	1.4664
107819571	LOC107819571	XM_016645692.1	GO:0004197(cysteine-type endopeptidase activity);GO:0005515(protein binding);GO:0006508(proteolysis);GO:0006952(defense response);GO:0043068(positive regulation of programmed cell death)	NA	PREDICTED: metacaspase-1-like [Nicotiana tabacum]	0.688925	1.19458	1.20473	0.41108	0.166555	0.348318
107797051	LOC107797051	XM_016619902.1;XM_016619903.1	GO:0006875(cellular metal ion homeostasis);GO:0009507(chloroplast);GO:0012505(endomembrane system);GO:0015086(cadmium ion transmembrane transporter activity);GO:0015103(inorganic anion transmembrane transporter activity);GO:0016021(integral component of membrane);GO:0030001(metal ion transport);GO:0046873(metal ion transmembrane transporter activity);GO:0055072(iron ion homeostasis);GO:0070574(ca…	NA	PREDICTED: metal transporter Nramp6 [Nicotiana attenuata];PREDICTED: metal transporter Nramp6-like isoform X2 [Nicotiana tabacum]	1.14986	1.71799	1.22271	0.672069	0.334769	0.654185
107768721	LOC107768721	XM_016587864.1	GO:0004222(metalloendopeptidase activity);GO:0005576(extracellular region);GO:0005886(plasma membrane);GO:0006508(proteolysis);GO:0007275(multicellular organism development);GO:0008270(zinc ion binding);GO:0009651(response to salt stress);GO:0009753(response to jasmonic acid);GO:0031012(extracellular matrix);GO:0031225(anchored component of membrane);GO:0046686(response to cadmium ion);GO:0080186…	NA	PREDICTED: metalloendoproteinase 1-like [Nicotiana sylvestris]	0.938093	1.95205	1.59794	0.543408	0.450401	0.421213
107813540	LOC107813540	XM_016638821.1	NA	NA	PREDICTED: metallothionein-like protein type 2 [Nicotiana tomentosiformis]	10.5591	17.2992	28.211	7.27197	6.76175	8.21245
107784854	LOC107784854	XM_016606038.1;XM_016606041.1;XM_016606039.1;XM_016606042.1;XM_016606040.1	GO:0003006(developmental process involved in reproduction);GO:0005886(plasma membrane);GO:0006811(ion transport);GO:0006857(oligopeptide transport);GO:0010039(response to iron ion);GO:0016021(integral component of membrane);GO:0048316(seed development);GO:0051980(iron-nicotianamine transmembrane transporter activity);GO:0055072(iron ion homeostasis);GO:0055085(transmembrane transport);GO:0055085(…	NA	PREDICTED: metal-nicotianamine transporter YSL1-like isoform X1 [Nicotiana tabacum];PREDICTED: metal-nicotianamine transporter YSL1-like isoform X2 [Nicotiana tabacum]	5.49581	9.92481	10.0525	3.08877	4.81917	3.84194
107770503	LOC107770503	XM_016589821.1;XM_016589823.1;XM_016589822.1	GO:0003006(developmental process involved in reproduction);GO:0005737(cytoplasm);GO:0005886(plasma membrane);GO:0006811(ion transport);GO:0006857(oligopeptide transport);GO:0009624(response to nematode);GO:0010039(response to iron ion);GO:0016021(integral component of membrane);GO:0048316(seed development);GO:0051980(iron-nicotianamine transmembrane transporter activity);GO:0055072(iron ion homeo…	NA	PREDICTED: metal-nicotianamine transporter YSL3-like isoform X1 [Nicotiana tabacum];PREDICTED: metal-nicotianamine transporter YSL3-like isoform X3 [Nicotiana tabacum];PREDICTED: metal-nicotianamine transporter YSL3-like isoform X2 [Nicotiana tabacum]	2.66951	3.90309	5.08807	1.40974	1.3888	1.68047
107809362	LOC107809362	XM_016633969.1;XM_016633970.1	GO:0009507(chloroplast);GO:0009507(chloroplast)	NA	PREDICTED: microtubule-associated protein TORTIFOLIA1-like [Nicotiana tabacum]	1.57977	1.2209	0.680792	2.49918	1.47213	3.60651
107775867	LOC107775867	XM_016595663.1	GO:0009507(chloroplast)	NA	PREDICTED: microtubule-associated protein TORTIFOLIA1-like [Nicotiana tomentosiformis]	1.05394	0.763149	0.460646	3.65977	2.04863	5.54411
107791387	LOC107791387	XM_016613444.1	GO:0000790(nuclear chromatin);GO:0003682(chromatin binding);GO:0005515(protein binding);GO:0005634(nucleus);GO:0006260(DNA replication);GO:0006261(DNA-dependent DNA replication);GO:0006301(postreplication repair);GO:0007062(sister chromatid cohesion);GO:0009941(chloroplast envelope);GO:0042555(MCM complex);GO:0043601(nuclear replisome);GO:0051301(cell division)	NA	PREDICTED: mini-chromosome maintenance complex-binding protein [Nicotiana tabacum]	0.450723	0.218151	0.356105	1.4462	1.0107	0.856091
107806155	LOC107806155	XM_016630264.1	GO:0005634(nucleus);GO:0005737(cytoplasm);GO:0007059(chromosome segregation);GO:0016226(iron-sulfur cluster assembly)	NA	PREDICTED: MIP18 family protein At1g68310 isoform X1 [Nicotiana sylvestris]	10.8643	15.6233	18.0097	6.45873	6.1451	6.15604
107804245	LOC107804245	XM_016628095.1	GO:0004866(endopeptidase inhibitor activity);GO:0005576(extracellular region);GO:0005618(cell wall);GO:0048046(apoplast)	NA	PREDICTED: miraculin-like [Nicotiana sylvestris]	16.7365	11.1473	15.4388	6.12882	6.86974	6.00762
107809159	LOC107809159	XM_016633752.1	GO:0004866(endopeptidase inhibitor activity);GO:0005576(extracellular region);GO:0005618(cell wall);GO:0048046(apoplast)	NA	PREDICTED: miraculin-like [Nicotiana sylvestris]	0.786135	0.457783	0	2.82097	1.0082	4.01569
107818360	LOC107818360	XM_016644366.1;XM_016644365.1	GO:0003735(structural constituent of ribosome);GO:0006412(translation);GO:0006412(translation)	NA	PREDICTED: mitochondrial carnitine/acylcarnitine carrier-like protein [Nicotiana tabacum]	2.63558	4.20293	5.02195	1.35672	1.21375	1.87453
107802466	LOC107802466	XM_016625975.1	GO:0005515(protein binding);GO:0005739(mitochondrion);GO:0005741(mitochondrial outer membrane);GO:0005773(vacuole);GO:0005774(vacuolar membrane);GO:0005794(Golgi apparatus);GO:0005886(plasma membrane);GO:0006820(anion transport);GO:0006952(defense response);GO:0008308(voltage-gated anion channel activity);GO:0009507(chloroplast);GO:0009536(plastid);GO:0009617(response to bacterium);GO:0009941(chl…	NA	PREDICTED: mitochondrial outer membrane protein porin of 36 kDa-like [Nicotiana tabacum]	0.179244	0.247468	0.15719	2.0182	0.696322	2.05689
107806757	LOC107806757	XM_016630988.1	GO:0005515(protein binding);GO:0005622(intracellular);GO:0005623(cell);GO:0005739(mitochondrion);GO:0005743(mitochondrial inner membrane);GO:0005774(vacuolar membrane);GO:0005886(plasma membrane);GO:0006850(mitochondrial pyruvate transmembrane transport);GO:0009507(chloroplast);GO:0010119(regulation of stomatal movement);GO:0016020(membrane);GO:0031305(integral component of mitochondrial inner me…	NA	PREDICTED: mitochondrial pyruvate carrier 1-like [Nicotiana tomentosiformis]	2.06251	9.82443	9.02509	1.27442	2.67897	1.4271
107799566	LOC107799566	XM_016622691.1	GO:0004672(protein kinase activity);GO:0004707(MAP kinase activity);GO:0005515(protein binding);GO:0005524(ATP binding);GO:0005634(nucleus);GO:0005737(cytoplasm);GO:0006468(protein phosphorylation);GO:0006970(response to osmotic stress);GO:0006979(response to oxidative stress);GO:0007165(signal transduction);GO:0009409(response to cold);GO:0009555(pollen development);GO:0009611(response to woundi…	04016(MAPK signaling pathway - plant);04626(Plant-pathogen interaction)	PREDICTED: mitogen-activated protein kinase 3 [Nicotiana tabacum]	4.68509	9.01813	8.76215	3.00893	2.63671	2.87135
107821857	LOC107821857	XM_016648312.1	GO:0004672(protein kinase activity);GO:0004707(MAP kinase activity);GO:0005515(protein binding);GO:0005524(ATP binding);GO:0005634(nucleus);GO:0005737(cytoplasm);GO:0006468(protein phosphorylation);GO:0006970(response to osmotic stress);GO:0006979(response to oxidative stress);GO:0007165(signal transduction);GO:0009409(response to cold);GO:0009555(pollen development);GO:0009611(response to woundi…	04016(MAPK signaling pathway - plant);04626(Plant-pathogen interaction)	PREDICTED: mitogen-activated protein kinase 3-like [Nicotiana tabacum]	4.58819	4.90577	4.87448	2.53803	1.89043	2.29438
107824441	LOC107824441	XM_016651199.1	GO:0000911(cytokinesis by cell plate formation);GO:0004672(protein kinase activity);GO:0004707(MAP kinase activity);GO:0005515(protein binding);GO:0005524(ATP binding);GO:0005634(nucleus);GO:0005737(cytoplasm);GO:0005829(cytosol);GO:0005874(microtubule);GO:0006468(protein phosphorylation);GO:0006972(hyperosmotic response);GO:0007112(male meiosis cytokinesis);GO:0007165(signal transduction);GO:000…	04016(MAPK signaling pathway - plant);04626(Plant-pathogen interaction)	PREDICTED: mitogen-activated protein kinase homolog MMK2-like [Nicotiana tomentosiformis]	3.40537	4.08005	5.19914	1.11186	1.67261	1.89393
107826288	LOC107826288	XM_016653252.1	GO:0000911(cytokinesis by cell plate formation);GO:0004672(protein kinase activity);GO:0004707(MAP kinase activity);GO:0005515(protein binding);GO:0005524(ATP binding);GO:0005634(nucleus);GO:0005737(cytoplasm);GO:0005829(cytosol);GO:0005874(microtubule);GO:0006468(protein phosphorylation);GO:0006972(hyperosmotic response);GO:0007112(male meiosis cytokinesis);GO:0007165(signal transduction);GO:000…	04016(MAPK signaling pathway - plant);04626(Plant-pathogen interaction)	PREDICTED: mitogen-activated protein kinase homolog MMK2-like [Nicotiana tomentosiformis]	3.51755	5.84052	6.83058	1.36772	2.01542	2.13448
107808566	LOC107808566	XM_016633095.1	GO:0005886(plasma membrane);GO:0006952(defense response)	NA	PREDICTED: MLO-like protein 6 isoform X1 [Nicotiana sylvestris]	1.58556	2.1438	2.04047	0.88547	0.125283	0.544136
107810840	LOC107810840	XM_016635671.1;XM_016635670.1	GO:0016068(type I hypersensitivity);GO:0016068(type I hypersensitivity)	NA	PREDICTED: MLP-like protein 28 [Nicotiana tomentosiformis]	3.10842	8.40826	5.33244	2.38309	2.06726	1.62434
107800104	LOC107800104	XM_016623250.1	GO:0005737(cytoplasm);GO:0009524(phragmoplast)	NA	PREDICTED: MOB kinase activator-like 1 [Nicotiana sylvestris]	0.134364	0	0.207087	2.25465	0.455893	0.815068
107822877	LOC107822877	XM_016649492.1;XM_016649460.1;XM_016649485.1;XR_001656500.1;XM_016649470.1;XM_016649479.1	GO:0005737(cytoplasm);GO:0006777(Mo-molybdopterin cofactor biosynthetic process);GO:0006970(response to osmotic stress);GO:0008265(Mo-molybdopterin cofactor sulfurase activity);GO:0009000(selenocysteine lyase activity);GO:0009408(response to heat);GO:0009409(response to cold);GO:0009651(response to salt stress);GO:0009688(abscisic acid biosynthetic process);GO:0009734(auxin-activated signaling pa…	00790(Folate biosynthesis);00790(Folate biosynthesis)	PREDICTED: molybdenum cofactor sulfurase-like isoform X1 [Nicotiana sylvestris];PREDICTED: molybdenum cofactor sulfurase isoform X2 [Nicotiana attenuata];PREDICTED: molybdenum cofactor sulfurase isoform X3 [Nicotiana attenuata]	11.4476	17.645	16.8025	5.52167	7.85034	8.19298
107807992	LOC107807992	XM_016632471.1	GO:0005507(copper ion binding);GO:0009505(plant-type cell wall);GO:0009506(plasmodesma);GO:0016722(oxidoreductase activity, oxidizing metal ions);GO:0046658(anchored component of plasma membrane)	NA	PREDICTED: monocopper oxidase-like protein SKU5 [Nicotiana tabacum]	9.60385	3.07149	3.93113	27.5934	10.791	24.0444
107816226	LOC107816226	XM_016641923.1	GO:0005507(copper ion binding);GO:0009505(plant-type cell wall);GO:0009506(plasmodesma);GO:0016722(oxidoreductase activity, oxidizing metal ions);GO:0046658(anchored component of plasma membrane)	NA	PREDICTED: monocopper oxidase-like protein SKU5 [Nicotiana tabacum]	0.761003	0.349553	0.382452	1.91644	0.677667	1.64247
107777694	LOC107777694	XM_016597781.1	GO:0006629(lipid metabolic process);GO:0016020(membrane);GO:0016298(lipase activity)	00561(Glycerolipid metabolism);01100(Metabolic pathways)	PREDICTED: monoglyceride lipase-like [Nicotiana sylvestris]	0.646311	0.838488	0.530432	2.23112	2.4966	1.76159
107819495	LOC107819495	XM_016645605.1;XM_016645604.1	GO:0003674(molecular_function);GO:0005634(nucleus);GO:0005875(microtubule associated complex);GO:0008150(biological_process);GO:0008150(biological_process)	NA	PREDICTED: mucin-5AC-like isoform X2 [Nicotiana tabacum];PREDICTED: mucin-5AC-like isoform X1 [Nicotiana tabacum]	3.13085	4.19782	3.9713	1.94038	1.91851	1.74351
107773356	LOC107773356	XM_016592782.1	GO:0005509(calcium ion binding);GO:0005544(calcium-dependent phospholipid binding);GO:0005886(plasma membrane)	NA	PREDICTED: multiple C2 and transmembrane domain-containing protein 1-like [Nicotiana sylvestris]	4.70987	8.17671	7.80986	2.96462	3.30617	3.1931
107765599	LOC107765599	XM_016584270.1	GO:0003677(DNA binding);GO:0003713(transcription coactivator activity);GO:0005634(nucleus);GO:0005730(nucleolus);GO:0005737(cytoplasm);GO:0006351(transcription, DNA-templated);GO:0009723(response to ethylene);GO:0043565(sequence-specific DNA binding);GO:0045893(positive regulation of transcription, DNA-templated)	NA	PREDICTED: multiprotein-bridging factor 1b-like [Nicotiana tabacum]	34.6617	53.2236	69.0553	23.6279	26.1366	25.5934
107815713	LOC107815713	XM_016641333.1	NA	NA	PREDICTED: myb-like protein X [Nicotiana sylvestris]	2.33949	3.78658	3.71833	1.09093	1.13087	1.10406
107805484	LOC107805484	XM_016629543.1	GO:0000981(RNA polymerase II transcription factor activity, sequence-specific DNA binding);GO:0001135(transcription factor activity, RNA polymerase II transcription factor recruiting);GO:0003677(DNA binding);GO:0003700(DNA binding transcription factor activity);GO:0005515(protein binding);GO:0005634(nucleus);GO:0006351(transcription, DNA-templated);GO:0006355(regulation of transcription, DNA-temp…	NA	PREDICTED: myb-related protein 330-like [Nicotiana tabacum]	2.58394	2.96274	3.20722	1.5138	1.05583	1.43943
107760186	LOC107760186	XM_016578201.1	GO:0000981(RNA polymerase II transcription factor activity, sequence-specific DNA binding);GO:0001135(transcription factor activity, RNA polymerase II transcription factor recruiting);GO:0003677(DNA binding);GO:0003700(DNA binding transcription factor activity);GO:0005515(protein binding);GO:0005634(nucleus);GO:0006351(transcription, DNA-templated);GO:0006355(regulation of transcription, DNA-temp…	NA	PREDICTED: myb-related protein Zm38-like [Nicotiana sylvestris]	0.648352	0.629717	1.08519	1.59851	1.3685	1.87316
107813952	LOC107813952	XM_016639277.1;XM_016639282.1	GO:0005737(cytoplasm);GO:0008150(biological_process);GO:0016021(integral component of membrane);GO:0017022(myosin binding);GO:0030133(transport vesicle);GO:0030133(transport vesicle)	NA	PREDICTED: myosin-binding protein 2-like isoform X1 [Nicotiana tabacum];PREDICTED: myosin-binding protein 2-like isoform X2 [Nicotiana tabacum]	2.16944	3.67475	2.39391	0.885522	1.27524	1.63502
107777238	LOC107777238	XM_016597225.1	GO:0003677(DNA binding);GO:0003700(DNA binding transcription factor activity);GO:0005634(nucleus);GO:0006351(transcription, DNA-templated);GO:0006355(regulation of transcription, DNA-templated);GO:0007275(multicellular organism development)	NA	PREDICTED: NAC domain-containing protein 19-like [Nicotiana sylvestris]	2.49696	6.67836	4.80317	1.06432	1.87844	1.50716
[truncated: 1,438 more rows]
